# Supplementary material for: Integrated Transcriptomic and Metabolomic Analysis Reveals Biochar-Induced Enhancement of Growth and Secondary Metabolism in the Medicinal Plant Echinacea purpurea
Source: Int J Mol Sci. 2025 Nov 21;26(23):11249. doi: 10.3390/ijms262311249 (PMC12691805; doi:10.3390/ijms262311249)
Supplement: Supplementary file 1 [file ijms-26-11249-s001.zip]

Archive with 2 entries (2 files):
- ijms-3978596-supplementary.pdf
- Supplementary Dataset S1.xlsx
