# Supplementary material for: Integrated Transcriptomic and Metabolomic Analysis Reveals Biochar-Induced Enhancement of Growth and Secondary Metabolism in the Medicinal Plant Echinacea purpurea
Source: Int J Mol Sci. 2025 Nov 21;26(23):11249. doi: 10.3390/ijms262311249 (PMC12691805; doi:10.3390/ijms262311249)
Supplement: Supplementary file 1 [file ijms-26-11249-s001.zip › Supplementary Dataset S1.xlsx]

## Sheet: Sheet1
Compound_ID	Name	RT [min]	Formula	Molecular Weight	Class(English)	CAS	all_BC_1	all_BC_2	all_BC_3	all_CK_1	all_CK_2	all_CK_3	FC	log2FC	Pvalue	ROC	VIP
Com_1000_pos	D-beta-Homophenylalanine	5.41	C10H13NO2	179.216	Amino Acid And Derivatives	"131270-08-1"	4279	6283	5561	3290	3980	7517	1.09035	0.124791	0.64891	0.666667	0.48453
Com_1001_pos	D-Ala-D-Ala	0.94	C6H12N2O3	160.171	Amino Acid And Derivatives	"923-16-0"	4288	9528	4610	9805	7233	1707	0.982982	-0.0247629	0.821599	0.555556	0.274269
Com_1002_pos	D-(+)-Octopine	0.73	C9H18N4O4	246.264	Amino Acid And Derivatives	"34522-32-2"	96710	135600	95400	79100	87830	80810	1.3228	0.403593	0.137599	1	1.46287
Com_1012_pos	Leucine	2.1	C6H13NO2	131.175	Amino Acid And Derivatives	"26782-71-8"	161300	559100	148300	225200	219900	155600	1.44615	0.532213	0.71507	0.555556	0.503968
Com_1026_pos	Homocysteine	0.84	C4H9NO2S	135.185	Amino Acid And Derivatives	"454-29-5"	171500	140500	113000	172300	185600	179100	0.791434	-0.337459	0.172413	1	1.3949
Com_1027_pos	L-Methionine	1.38	C5H11NO2S	149.212	Amino Acid And Derivatives	"63-68-3"	72100	192300	149700	75870	165900	84060	1.27091	0.34586	0.590257	0.555556	0.550112
Com_1030_pos	S-Sulfo-L-cysteine	0.98	C3H7NO5S2	201.221	Amino Acid And Derivatives	"1637-71-4"	21960	49590	11220	16430	21150	13420	1.62294	0.698611	0.538706	0.666667	0.700086
Com_1059_pos	Levodopa	1.019	C9H11NO4	197.19	Amino Acid And Derivatives	"59-92-7"	35980	64750	37050	121000	53410	62090	0.582579	-0.779474	0.185101	0.777778	1.2797
Com_1060_pos	L-Phenylalanine	4.108	C9H11NO2	165.19	Amino Acid And Derivatives	"63-91-2"	8925000	18790000	9087000	6416000	8031000	6465000	1.75985	0.815453	0.166614	1	1.3818
Com_1063_pos	(R)-(+)-2-Pyrrolidone-5-carboxylic acid	1.62	C5H7NO3	129.114	Amino Acid And Derivatives	"4042-36-8"	235400	432200	271100	170400	337300	748200	0.747432	-0.419986	0.773237	0.555556	0.318794
Com_1066_pos	5-Hydroxylysine	0.72	C6H15ClN2O3	198.65	Amino Acid And Derivatives	"13204-98-3"	6039	9245	8391	2913	9783	7137	1.19372	0.255462	0.531814	0.555556	0.681233
Com_1067_pos	5-Methyl-dl-tryptophan	1.06	C12H14N2O2	218.252	Amino Acid And Derivatives	"951-55-3"	18580	50670	21500	12300	16680	20550	1.83222	0.873595	0.232715	0.888889	1.18792
Com_109_neg	Acetyl tryptophan	6.78	C13H14N2O3	246	Amino Acid And Derivatives	"2280-01-5"	31330	117600	22900	27950	13750	18370	2.8605	1.51627	0.235837	0.888889	1.21697
Com_114_neg	N-Acetyl-L-methionine	5.315	C7H13NO3S	191.25	Amino Acid And Derivatives	"65-82-7"	23310	20840	34270	16140	17570	18230	1.50982	0.594376	0.115473	1	1.55467
Com_128_neg	N-Acetylornithine	0.896	C7H14N2O3	174.2	Amino Acid And Derivatives	"6205-08-9"	67630	40090	64680	73120	76430	67280	0.795093	-0.330805	0.265568	0.888889	1.18819
Com_129_neg	H-HoArg-OH	0.807	C7H16N4O2	188.23	Amino Acid And Derivatives	"156-86-5"	3350	4246	9103	5893	4667	6691	0.968002	-0.0469183	0.742791	0.666667	0.362789
Com_131_neg	Ureidosuccinic acid	1.031	C5H8N2O5	176.13	Amino Acid And Derivatives	"923-37-5"	12040	22960	16530	12200	12310	15700	1.28152	0.357858	0.364729	0.666667	0.949178
Com_146_neg	carbamaoyl asparatate	1.07			Amino Acid And Derivatives		13930	19560	16090	14230	8066	12940	1.40708	0.492708	0.166677	0.888889	1.31826
Com_148_neg	Ala-trp	0.9	C14H17N3O3	275.303	Amino Acid And Derivatives	"16305-75-2"	7004	13290	8294	4524	5333	9313	1.49129	0.576559	0.230946	0.777778	1.13558
Com_157_neg	O-Phospho-L-Tyrosine	0.94	C9H12NO6P	261.168	Amino Acid And Derivatives	"21820-51-9"	1090	1132	1159	2659	2275	1551	0.521357	-0.939657	0.0578046	1	1.74193
Com_162_neg	Azetidine-2-carboxylic acid	0.86	C4H7NO2	101.1	Amino Acid And Derivatives	"2517-04-6"	35840	43190	32600	27780	33340	43080	1.07131	0.0993695	0.637312	0.666667	0.503214
Com_164_neg	DL-Serine	0.83	C3H7NO3	105.09	Amino Acid And Derivatives	"302-84-1"	2615000	3712000	1598000	1568000	1826000	1671000	1.56466	0.645849	0.247723	0.777778	1.22249
Com_183_neg	D-2-Hydroxypentanedioic acid	1.49	C5H6Na2O5	192.078	Amino Acid And Derivatives	"103404-90-6"	202800	713300	339700	359500	160800	479200	1.25643	0.329328	0.716651	0.444444	0.49169
Com_191_neg	L-Pyroglutamic acid	1.689	C5H7NO3	129.11	Amino Acid And Derivatives	"98-79-3"	6099	13010	6873	8941	10130	21570	0.639305	-0.645423	0.30655	0.777778	1.02135
Com_198_neg	N-Acetylphenylalanine	6.82	C11H13NO3	207.226	Amino Acid And Derivatives	"2018-61-3"	72270	75310	40770	45180	61700	57470	1.14603	0.196645	0.656056	0.666667	0.484291
Com_19_neg	3-(2-Naphthyl)-D-Alanine	6.22	C13H13NO2	215.248	Amino Acid And Derivatives	"76985-09-6"	19010	12240	13320	5384	11040	14260	1.45255	0.538586	0.276491	0.777778	1.11209
Com_206_neg	D-Histidine	0.81	C6H9N3O2	155.155	Amino Acid And Derivatives	"351-50-8"	6265	17780	3752	5151	6322	23660	0.791193	-0.337898	0.773364	0.666667	0.401752
Com_209_neg	Aspartate	0.85	C4H7NO4	133.103	Amino Acid And Derivatives	"617-45-8"	4277000	6333000	10910000	8099000	6754000	11240000	0.824742	-0.277985	0.486177	0.777778	0.717269
Com_210_neg	Dl-Glutamic acid	0.87	C5H9NO4	147.129	Amino Acid And Derivatives	"617-65-2"	2022000	3578000	1557000	2488000	2888000	3187000	0.835805	-0.258761	0.440635	0.666667	0.88389
Com_213_neg	DL-o-Tyrosine	1.81	C9H11NO3	181.189	Amino Acid And Derivatives	"2370-61-8"	162200	477900	136500	192700	263600	185600	1.20985	0.274823	0.932347	0.666667	0.30322
Com_214_neg	Dl-Tryptophan	4.91	C11H12N2O2	204.225	Amino Acid And Derivatives	"54-12-6"	72080	286100	84030	101100	130300	109200	1.29833	0.376653	0.90071	0.666667	0.327215
Com_217_neg	Aminomalonic acid	0.88	C3H5NO4	119.022	Amino Acid And Derivatives	"1068-84-4"	102000	113200	68560	124400	141400	72750	0.838163	-0.254698	0.565966	0.777778	0.601811
Com_253_neg	Allysine(6-Oxo DL-Norleucine)	1.11	C6H11NO3	145.074	Amino Acid And Derivatives	"1962-83-0"	29440	38040	22190	14340	18310	26380	1.51906	0.603177	0.146398	0.888889	1.31263
Com_254_neg	4-Hydroxyisoleucine	1.038	C6H13NO3	147.172	Amino Acid And Derivatives	"781658-23-9"	2696000	4365000	2008000	3073000	3127000	4117000	0.879035	-0.186008	0.5397	0.666667	0.736239
Com_256_neg	L-Cycloserine	0.8	C3H6N2O2	102.09	Amino Acid And Derivatives	"339-72-0"	12000	7481	8295	3841	4392	9856	1.53552	0.618726	0.227409	0.777778	1.19217
Com_25_neg	Phenprobamate	4.09	C10H13NO2	179.216	Amino Acid And Derivatives	"673-31-4"	6423	8666	5480	4151	4592	2427	1.84145	0.880842	0.0664293	1	1.55628
Com_268_neg	Creatine	1.95	C4H9N3O2	131.133	Amino Acid And Derivatives	"57-00-1"	218800	422800	175200	156700	205400	165400	1.54844	0.630812	0.293772	0.888889	1.10257
Com_274_neg	L-Homoserine	1.9	C4H9NO3	119.119	Amino Acid And Derivatives	"672-15-1"	47430	52450	58610	67170	53650	34580	1.01988	0.0284053	0.818222	0.555556	0.248474
Com_286_neg	N-Acetyl-L-glutamic acid	1.81	C7H11NO5	189.166	Amino Acid And Derivatives	"1188-37-0"	50090	73170	77430	32560	26430	48090	1.87421	0.90628	0.0479798	1	1.60723
Com_318_neg	L-Proline	0.94	C5H9NO2	115.131	Amino Acid And Derivatives	"147-85-3"	509100	279800	335500	193200	307000	394600	1.25659	0.329518	0.435567	0.666667	0.815561
Com_330_neg	L-Threonine	0.888	C4H9NO3	119.119	Amino Acid And Derivatives	"72-19-5"	87540	113300	64420	108000	138800	136800	0.691502	-0.532196	0.124773	0.888889	1.44362
Com_332_neg	L-Asparagine	0.843	C4H8N2O3	132.12	Amino Acid And Derivatives	"70-47-3"	192900	304100	233400	172900	202000	243900	1.18035	0.239214	0.396508	0.666667	0.855046
Com_333_neg	L-Glutamine	0.868	C5H10N2O3	146.14	Amino Acid And Derivatives	"56-85-9"	984800	1251000	605600	833200	872800	1534000	0.876975	-0.189392	0.6679	0.444444	0.513503
Com_3_neg	L-SelenoMethionine	18.27	C5H11NO2Se	196.11	Amino Acid And Derivatives	"3211-76-5"	193800	199900	203500	192000	189300	190700	1.04406	0.062199	0.0852136	1	1.60932
Com_404_neg	S-(methyl)glutathione	1.12	C11H19N3O6S	321.1	Amino Acid And Derivatives	"2922-56-7"	4427	12780	6722	3894	5573	4654	1.69457	0.760918	0.285925	0.777778	1.10593
Com_411_neg	5-oxoproline	1.63	C5H7NO3	129.043	Amino Acid And Derivatives	"149-87-1"	6411	7280	4457	4315	7550	17700	0.613834	-0.70408	0.502512	0.666667	0.715451
Com_418_neg	Guanidineacetic acid	1.13	C3H7N3O2	117.054	Amino Acid And Derivatives	"352-97-6"	7037	14330	8537	6210	5822	9752	1.37275	0.45707	0.331844	0.777778	0.97481
Com_437_pos	L-Alanyl-L-leucine	4.45	C9H18N2O3	202.251	Amino Acid And Derivatives	"3303-34-2"	93670	120300	98190	110000	217800	91170	0.745065	-0.424561	0.486159	0.555556	0.745359
Com_439_pos	L-Saccharopine	1.03	C11H20N2O6	276.286	Amino Acid And Derivatives	"997-68-2"	86310	177000	110100	78000	72440	78310	1.63239	0.706989	0.1675	1	1.42381
Com_440_pos	L-Methionine sulfone	1.84	C5H11NO4S	181.21	Amino Acid And Derivatives	"7314-32-1"	2273000	9024000	1979000	2423000	3490000	2582000	1.5628	0.644135	0.714478	0.666667	0.48425
Com_441_pos	L-Methionine Methyl Ester	0.95	C6H14ClNO2S	199.699	Amino Acid And Derivatives	"2491-18-1"	21500	24700	10840	16560	20600	12080	1.15841	0.212143	0.731211	0.666667	0.390167
Com_442_pos	Leu-Pro	9.91	C11H21ClN2O3	264.749	Amino Acid And Derivatives	"87178-63-0"	18970	21960	24370	20520	11460	13220	1.44469	0.53076	0.140383	0.888889	1.4101
Com_457_pos	Sarcosine	0.9	C3H7NO2	89.093	Amino Acid And Derivatives	"107-97-1"	3761000	3920000	3103000	4367000	4507000	5396000	0.755711	-0.404093	0.0456082	1	1.61817
Com_463_pos	Pro-Leu	1.72	C11H20N2O3	228.288	Amino Acid And Derivatives	"52899-07-7"	656100	645200	221500	296300	233800	180500	2.14298	1.09962	0.193948	0.777778	1.28784
Com_464_pos	Nε,Nε,Nε-trimethyllysine	0.76	C9H20N2O2	188.267	Amino Acid And Derivatives	"19253-88-4"	2040000	2586000	1985000	2431000	2253000	2352000	0.939596	-0.089887	0.50097	0.666667	0.832438
Com_46_neg	N-Acetyl-Dl-serine	1.03	C5H9NO4	147.129	Amino Acid And Derivatives	"97-14-3"	30070	59510	20150	26410	21750	26020	1.47924	0.564856	0.452438	0.666667	0.870133
Com_478_pos	Aspartic Acid	0.84	C4H7NO4	133.103	Amino Acid And Derivatives	"6899-03-2"	3890000	6495000	3731000	6177000	6737000	5745000	0.756525	-0.40254	0.21919	0.777778	1.29543
Com_479_pos	Ala-gly	0.84	C5H10N2O3	146.144	Amino Acid And Derivatives	"687-69-4"	489800	1006000	229700	409800	499200	625200	1.12469	0.169528	0.934118	0.555556	0.326804
Com_481_pos	Gly-Phe	4.88	C11H14N2O3	222.24	Amino Acid And Derivatives	"3321-03-7"	42830	95680	111800	51750	127600	74200	0.987221	-0.0185543	0.957736	0.444444	0.11049
Com_482_pos	Gly-Tyr	3.09	C11H14N2O4	238.24	Amino Acid And Derivatives	"658-79-7"	10350	20250	19730	16360	32860	18830	0.739603	-0.435177	0.384473	0.444444	0.857556
Com_483_pos	Histidine	0.81	C6H9N3O2	155.15	Amino Acid And Derivatives	"4998-57-6"	33730000	47300000	33110000	37150000	32740000	33670000	1.10216	0.140338	0.547532	0.666667	0.730428
Com_484_pos	Homocysteic acid	1.83	C4H9NO5S	183.18	Amino Acid And Derivatives	"1001-13-4"	37860	92030	39680	43460	66490	21630	1.28872	0.365941	0.577451	0.444444	0.577922
Com_485_pos	Homoserine	0.9	C4H9NO3	119.119	Amino Acid And Derivatives	"1927-25-9"	759800	1063000	721400	867400	1078000	1581000	0.721472	-0.470984	0.228014	0.888889	1.16669
Com_494_pos	N alpha-Acetyl-L-lysine	1.03	C8H16N2O3	188.224	Amino Acid And Derivatives	"1946-82-3"	610500	464200	752300	349300	791900	602700	1.04765	0.0671593	0.786318	0.555556	0.464474
Com_495_pos	Nε-(1-Carboxymethyl)-L-lysine	0.84	C8H16N2O4	204.224	Amino Acid And Derivatives	"5746-04-3"	16220	44910	17500	19400	8742	11520	1.9825	0.987322	0.202584	0.777778	1.22792
Com_496_pos	N-Methyl-a-aminoisobutyric acid	1.22	C5H11NO2	117.146	Amino Acid And Derivatives	"2566-34-9"	906200	3788000	846800	1128000	1399000	1040000	1.55341	0.635435	0.736038	0.666667	0.473143
Com_497_pos	N-Methyl-L-arginine hydrochloride	0.95	C7H17ClN4O2	224.688	Amino Acid And Derivatives	"156706-47-7"	44430	59040	13970	27600	30320	28710	1.35565	0.438985	0.779976	0.666667	0.397961
Com_498_pos	N-acetyl-glutamate	1.67	C7H11NO5	189.166	Amino Acid And Derivatives		73930	131500	89390	38580	29190	94290	1.8192	0.863306	0.175991	0.777778	1.30645
Com_499_pos	N-Acetyl-D-phenylalanine	4.1	C11H13NO3	207.226	Amino Acid And Derivatives	"10172-89-1"	13600	23220	9467	4593	9166	6081	2.33301	1.2222	0.0715006	1	1.52494
Com_501_pos	N-Acetyl-aspartic acid	1.37	C6H9NO5	175.139	Amino Acid And Derivatives		13400	111800	25150	35630	26780	25660	1.70716	0.771602	0.841649	0.666667	0.394767
Com_513_pos	N-acetylglycine	0.91	C4H7NO3	117.043	Amino Acid And Derivatives	"543-24-8"	211700000	181000000	209600000	183600000	161900000	188700000	1.12748	0.173102	0.159217	0.777778	1.28876
Com_519_pos	Asp-glu	0.96	C9H14N2O7	262.217	Amino Acid And Derivatives	"6157-06-8"	28420	49080	34600	47510	20580	30720	1.1345	0.182057	0.618394	0.666667	0.603045
Com_520_pos	L-Hydroxylysine	0.9	C6H14N2O3	163.195	Amino Acid And Derivatives	"1190-94-9"	443800	754900	423100	408300	426100	461800	1.2512	0.323308	0.415776	0.666667	0.91507
Com_521_pos	Dl-3-Hydroxynorvaline	0.85	C5H11NO3	133.146	Amino Acid And Derivatives	"2280-42-4"	4923000	8669000	5304000	7982000	8816000	8771000	0.73902	-0.436315	0.197094	0.888889	1.36098
Com_522_pos	D-Homocysteine	1.86	C4H9NO2S	135.185	Amino Acid And Derivatives	"454-28-4"	16540	68810	14260	12300	32020	12780	1.74448	0.8028	0.551789	0.777778	0.631907
Com_524_pos	Cycloleucine	0.84	C6H11NO2	129.157	Amino Acid And Derivatives	"52-52-8"	3138000	6877000	2494000	3876000	4576000	5303000	0.909415	-0.13699	0.612099	0.666667	0.642675
Com_537_pos	N-Phenylacetylglycine	6.55	C10H11NO3	193.199	Amino Acid And Derivatives	"500-98-1"	36590	45220	22910	21270	31680	27600	1.30006	0.378581	0.37768	0.777778	0.895195
Com_538_pos	N-Acetylputrescine	0.75	C6H14N2O	130.188	Amino Acid And Derivatives	"18233-70-0"	39520	21630	17770	29030	17710	17550	1.22756	0.295797	0.58826	0.777778	0.557925
Com_539_pos	N-Acetyl-L-valine	0.96	C7H13NO3	159.183	Amino Acid And Derivatives	"96-81-1"	1618000	1925000	1228000	2002000	1478000	1714000	0.91856	-0.122554	0.586916	0.666667	0.689826
Com_544_pos	6-Aminohexanoic acid	2.1	C6H13NO2	131.173	Amino Acid And Derivatives	"1319-82-0"	8830	19680	8518	9780	11030	8373	1.26882	0.343488	0.613964	0.444444	0.605941
Com_568_pos	Dl-Alanyl-glycine	0.84	C5H10N2O3	146.144	Amino Acid And Derivatives	"1188-01-8"	4571000	9937000	2393000	4370000	4678000	6249000	1.10486	0.14386	0.909686	0.555556	0.364415
Com_570_pos	DL-Leucine	2.3	C6H13NO2	131.173	Amino Acid And Derivatives	"328-39-2"	73420	124800	77660	67070	93100	74250	1.17686	0.234945	0.512368	0.666667	0.690328
Com_571_pos	Dl-Norleucine	0.9	C6H13NO2	131.173	Amino Acid And Derivatives	"616-06-8"	205000000	187400000	201400000	183500000	165500000	177400000	1.12804	0.173818	0.0426642	1	1.62206
Com_572_pos	Proline	0.96	C5H9NO2	115.131	Amino Acid And Derivatives	"609-36-9"	4092000	7568000	2973000	4299000	4744000	6789000	0.924267	-0.113618	0.688403	0.666667	0.536893
Com_573_pos	Dl-Valine	1.09	C5H11NO2	117.146	Amino Acid And Derivatives	"516-06-3"	3041000	6993000	2487000	3225000	2872000	3484000	1.30686	0.386102	0.656682	0.555556	0.598217
Com_574_pos	Ergothioneine	1.03	C9H15N3O2S	229.299	Amino Acid And Derivatives	"497-30-3"	12620	31040	21090	18960	4652	12040	1.81617	0.860897	0.247098	0.888889	1.13968
Com_575_pos	Glutamine	0.81	C5H10N2O3	146.145	Amino Acid And Derivatives	"585-21-7"	8129000	16270000	4910000	7640000	8458000	11350000	1.0678	0.0946427	0.920367	0.555556	0.350703
Com_587_pos	S-ribosyl-L-homocysteine	0.91	C9H17NO6S	267.3	Amino Acid And Derivatives		17790	22160	11350	7050	7596	3680	2.7993	1.48507	0.0273839	1	1.69016
Com_588_pos	1-Methylhistidine	0.84	C7H11N3O2	169.18	Amino Acid And Derivatives	"332-80-9"	1103000	1462000	980500	1064000	1006000	1029000	1.14408	0.194186	0.416518	0.666667	0.930039
Com_589_pos	gamma-Glutamylglutamic acid	1.05	C10H16N2O7	276.243	Amino Acid And Derivatives	"1116-22-9"	102300	193500	114800	103400	105600	98190	1.33663	0.418602	0.329464	0.777778	1.07144
Com_592_pos	Trimethyllysine	1.03	C9H21N2O2	189.275	Amino Acid And Derivatives	"66989-56-8"	49980	93140	105500	30700	41900	51030	2.011	1.00791	0.0819771	0.888889	1.51559
Com_593_pos	L-Tryptophan	4.894	C11H12N2O2	204.23	Amino Acid And Derivatives	"73-22-3"	851200	4479000	858300	1291000	2002000	1345000	1.3343	0.416087	0.974657	0.666667	0.296157
Com_594_pos	Pipecolic acid	1.042	C6H11NO2	129.16	Amino Acid And Derivatives	"535-75-1"	905700	774700	575400	566700	512100	791000	1.20644	0.270755	0.371063	0.777778	0.884268
Com_596_pos	L(-)-Pipecolinic acid	1.049	C6H11NO2	129.16	Amino Acid And Derivatives	"3105-95-1"	83200	109800	56150	66550	57150	108900	1.07115	0.0991635	0.808349	0.555556	0.376772
Com_597_pos	Glutathione	1.51	C10H17N3O6S	307.32	Amino Acid And Derivatives	"70-18-8"	13270	2670	2053	4764	604	6854	1.47218	0.557955	0.673827	0.444444	0.442955
Com_5_neg	L-Hisidine	0.76	C6H9N3O2	155.15	Amino Acid And Derivatives	"71-00-1"	11350	25700	8443	7186	14150	42730	0.710096	-0.493914	0.776903	0.555556	0.341675
Com_619_pos	2-Aminoadipic acid	0.95	C6H11NO4	161.1	Amino Acid And Derivatives	"1118-90-7"	6866000	31740000	4870000	11920000	10510000	7937000	1.43169	0.517715	0.97367	0.666667	0.361304
Com_621_pos	Aspartic acid di-O-glucoside	0.97		457.1	Amino Acid And Derivatives		10210	35790	13770	7671	12270	43870	0.936672	-0.0943836	0.923841	0.555556	0.200849
Com_631_pos	Glycyl-L-leucine	4.466	C8H16N2O3	188.22	Amino Acid And Derivatives	"869-19-2"	88960	110900	93170	57660	140200	82510	1.04515	0.0637164	0.723166	0.666667	0.411565
Com_632_pos	L-Alanine	0.86	C3H7NO2	89.09	Amino Acid And Derivatives	"56-41-7"	1846000	1634000	1559000	2249000	2196000	2590000	0.716276	-0.481413	0.00980936	1	1.79827
Com_633_pos	L-aspartic Acid	0.86	C4H7NO4	133.1	Amino Acid And Derivatives	"56-84-8"	8013000	17370000	9045000	13800000	13150000	12760000	0.866986	-0.20592	0.487218	0.666667	0.840132
Com_634_pos	DL-Citrulline	0.9	C6H13N3O3	175.19	Amino Acid And Derivatives	"627-77-0"	72540	52270	52290	48370	18180	92870	1.1109	0.151732	0.599825	0.666667	0.577047
Com_636_pos	L-Hydroxyproline	0.88	C5H9NO3	131.13	Amino Acid And Derivatives	"51-35-4"	285400	445600	251900	247000	250500	310500	1.21646	0.282689	0.438537	0.777778	0.851604
Com_637_pos	D-Proline	0.967	C5H9NO2	115.13	Amino Acid And Derivatives	"344-25-2"	7582000	13260000	6120000	7638000	8448000	12400000	0.9465	-0.0793255	0.767688	0.666667	0.440619
Com_638_pos	L-arginine	0.794	C6H14N4O2	174.2	Amino Acid And Derivatives	"74-79-3"	6784000	9122000	6480000	7303000	6555000	6900000	1.07843	0.108929	0.613467	0.555556	0.655396
Com_639_pos	L-cysteine	0.88	C3H7NO2S	121.16	Amino Acid And Derivatives	"52-90-4"	106700	105200	98600	100700	72420	77590	1.23848	0.308574	0.149329	0.888889	1.43911
Com_647_pos	3-Hydroxy-3-Methylpentane-1,5-Dioic Acid	5.9	C6H10O5	162.141	Amino Acid And Derivatives	"503-49-1"	10500	37200	4949	10650	10520	22490	1.20589	0.270094	0.899816	0.666667	0.376014
Com_656_pos	Phosphocreatine	2.5	C4H10N3O5P	211.113	Amino Acid And Derivatives	"67-07-2"	50000	252700	15480	16410	25080	19250	5.23839	2.38912	0.316897	0.666667	1.08918
Com_665_pos	beta-Alanine methyl ester hydrochloride	0.98	C4H10ClNO2	139.58	Amino Acid And Derivatives	"3196-73-4"	3613000	1694000	2346000	3311000	3689000	4282000	0.678337	-0.559926	0.179892	0.888889	1.3373
Com_673_pos	N-Hydroxy-L-tryptophan	2.66	C11H12N2O3	220.225	Amino Acid And Derivatives	"87843-31-0"	7592	52560	9548	18380	35290	20090	0.944957	-0.08168	0.578794	0.666667	0.654982
Com_679_pos	Glycine	0.88	C2H5NO2	75.07	Amino Acid And Derivatives	"56-40-6"	15620	22620	16310	17820	19260	20310	0.950514	-0.0732202	0.649177	0.666667	0.581296
Com_680_pos	4-Aminobutyric acid	0.864	C4H9NO2	103.12	Amino Acid And Derivatives	"56-12-2"	2462000	2228000	1868000	2605000	3107000	2791000	0.771257	-0.374716	0.0614371	1	1.58427
Com_682_pos	isoleucine	2.11	C6H13NO2	131.17	Amino Acid And Derivatives	"73-32-5"	4111000	14440000	3837000	5515000	5993000	4066000	1.43752	0.523586	0.727296	0.555556	0.482203
Com_683_pos	D-glutamine	0.86	C5H10N2O3	146.14	Amino Acid And Derivatives	"5959-95-5"	2730000	6734000	1718000	2382000	2859000	3765000	1.24162	0.31222	0.882051	0.555556	0.354396
Com_685_pos	L-Leucine	2.32	C6H13NO2	131.17	Amino Acid And Derivatives	"61-90-5"	4015000	6709000	4512000	3850000	5648000	4169000	1.1148	0.156788	0.643453	0.666667	0.488427
Com_686_pos	L-Ornithine	0.762	C5H12N2O2	132.16	Amino Acid And Derivatives	"70-26-8"	67720	158100	96720	57140	75550	157300	1.11225	0.153475	0.736886	0.666667	0.378675
Com_6_neg	O-Acetylserine	1.056	C5H9NO4	147.13	Amino Acid And Derivatives	"5147-00-2"	17740	35700	16610	10630	16360	18570	1.53753	0.620617	0.264393	0.777778	1.08705
Com_715_pos	(R)-Serine	0.851	C3H7NO3	105.09	Amino Acid And Derivatives	"312-84-5"	5385000	8290000	4609000	5504000	4103000	4964000	1.25482	0.327482	0.378855	0.666667	0.958023
Com_716_pos	L-Leucyl-L-alanine Hydrate	3	C9H18N2O3	202.25	Amino Acid And Derivatives	"7298-84-2"	9756	25240	9602	18080	69390	5813	0.478094	-1.06464	0.667569	0.555556	0.455947
Com_719_pos	L-Dihydroorotic acid	0.92	C5H6N2O4	158.112	Amino Acid And Derivatives	"5988-19-2"	146600	159600	144200	230800	295200	240700	0.587453	-0.767455	0.0109143	1	1.86822
Com_720_pos	beta-Alanine	0.8	C3H7NO2	89.093	Amino Acid And Derivatives	"107-95-9"	666800	1063000	911300	959400	877400	852400	0.982114	-0.0260381	0.825355	0.555556	0.353013
Com_722_pos	Threonine	0.86	C4H9NO3	119.119	Amino Acid And Derivatives	"632-20-2"	121500	208800	152300	159800	151200	148700	1.04982	0.0701352	0.892087	0.555556	0.337386
Com_725_pos	D-Phenylalanine	4.106	C9H11NO2	165.19	Amino Acid And Derivatives	"673-06-3"	9408000	19580000	9742000	6840000	8039000	6917000	1.77693	0.829388	0.157367	1	1.42776
Com_728_pos	DL-Norvaline	1.068	C5H11NO2	117.15	Amino Acid And Derivatives	"760-78-1"	3927000	7330000	3120000	4216000	3431000	4608000	1.17315	0.230392	0.741841	0.555556	0.516839
Com_729_pos	DL-Methionine	1.46	C5H11NO2S	149.211	Amino Acid And Derivatives	"59-51-8"	229600	340900	330200	171800	385600	242800	1.12559	0.170686	0.593547	0.555556	0.576209
Com_730_pos	L-serine	0.846	C3H7NO3	105.093	Amino Acid And Derivatives	"56-45-1"	937300	1623000	762300	967300	781000	892900	1.25799	0.331119	0.511457	0.555556	0.78454
Com_736_pos	L-Valine	1.2	C5H11NO2	117.146	Amino Acid And Derivatives	"72-18-4"	99860	236000	84140	105900	92700	105700	1.38022	0.464895	0.569549	0.555556	0.706951
Com_747_pos	Lysine butyrate	0.89	C10H22N2O4	234.1	Amino Acid And Derivatives	"80407-71-2"	51120000	45800000	56710000	57220000	37710000	32330000	1.20721	0.271681	0.336549	0.666667	0.996718
Com_754_pos	Alanine	0.86	C3H7NO2	89.094	Amino Acid And Derivatives	"338-69-2"	983000	507500	638300	1018000	1055000	1137000	0.663178	-0.592533	0.143432	1	1.47215
Com_759_pos	Nepsilon-Acetyl-L-lysine	1.304	C8H16N2O3	188.22	Amino Acid And Derivatives	"692-04-6"	33440	100100	109300	43480	82410	53350	1.35483	0.438113	0.646638	0.666667	0.4838
Com_760_pos	N-Methylsarcosine	0.9	C4H9NO2	103.12	Amino Acid And Derivatives	"1118-68-9"	11590000	11960000	10100000	10660000	10260000	11100000	1.05091	0.0716332	0.46853	0.666667	0.797493
Com_761_pos	3-Amino-2-methylpropanoic acid	0.931	C4H9NO2	103.12	Amino Acid And Derivatives	"144-90-1"	609000	566600	446100	568100	597100	673600	0.881934	-0.181258	0.303696	0.777778	1.04022
Com_762_pos	H-Gly-Pro-OH	1.035	C7H12N2O3	172.18	Amino Acid And Derivatives	"704-15-4"	8632	27610	9008	8985	32170	7592	0.928262	-0.107396	0.990791	0.555556	0.0747022
Com_764_pos	(S)-Glutamic acid	0.886	C5H9NO4	147.13	Amino Acid And Derivatives	"56-86-0"	14770000	28870000	14420000	20930000	24110000	23590000	0.845986	-0.241295	0.436214	0.666667	0.900907
Com_765_pos	H-Abu-OH	0.947	C4H9NO2	103.12	Amino Acid And Derivatives	"1492-24-6"	3574000	3678000	3205000	3129000	3120000	3422000	1.08127	0.112732	0.216143	0.888889	1.18005
Com_801_pos	trans-3-Hydroxy-L-proline	2.14	C5H9NO3	131.13	Amino Acid And Derivatives	"4298-08-2"	330000	1124000	301000	444200	468600	312800	1.43195	0.517983	0.719005	0.555556	0.491189
Com_802_pos	Val-Ser	1.01	C8H16N2O4	204.224	Amino Acid And Derivatives	"13588-94-8"	141900	149600	93500	77830	109000	93490	1.37343	0.457784	0.171718	0.888889	1.27552
Com_804_pos	4-Acetamidobutyric Acid	1.03	C6H11NO3	145.156	Amino Acid And Derivatives	"3025-96-5"	139700	179100	128600	138000	89650	144000	1.20382	0.267621	0.346667	0.666667	0.974621
Com_810_pos	Stachydrine	1.008	C7H13NO2	143.18	Amino Acid And Derivatives	"471-87-4"	60930	37400	64910	92730	46330	133900	0.598036	-0.741695	0.290138	0.777778	1.04843
Com_81_neg	N-Acetylalanine	2.15	C5H9NO3	131.13	Amino Acid And Derivatives	"97-69-8"	42200	34340	51440	28810	24250	28550	1.56819	0.649101	0.0454093	1	1.69632
Com_821_pos	Asp-phe	5.12	C13H16N2O5	280.106	Amino Acid And Derivatives	"13433-09-5"	2793	14650	10330	7915	6891	6018	1.3337	0.415436	0.883412	0.666667	0.245411
Com_825_pos	Glu-Glu	0.99	C10H14N2O7	276.243	Amino Acid And Derivatives	"3929-61-1"	26110	42440	34600	25500	27400	53090	0.973205	-0.0391843	0.97009	0.555556	0.150118
Com_828_pos	DL-Glutamine	0.84	C5H10N2O3	146.14	Amino Acid And Derivatives	"6899-04-3"	4111000	4862000	2175000	3119000	3808000	5686000	0.88385	-0.178127	0.654673	0.444444	0.516339
Com_830_pos	L-lysine	0.74	C6H14N2O2	146.19	Amino Acid And Derivatives	"56-87-1"	7396000	9651000	4409000	6462000	7505000	10330000	0.883072	-0.179397	0.600947	0.666667	0.606912
Com_838_pos	Viscumamide	6.83	C30H55N5O5	565.79	Amino Acid And Derivatives		974	1444	7264	2422	7243	11600	0.455302	-1.1351	0.26991	0.777778	1.07075
Com_849_pos	L-Homocystine	2.5	C8H16N2O4S2	268.354	Amino Acid And Derivatives	"626-72-2"	155000	129900	137800	207200	130100	424900	0.554579	-0.850535	0.302547	0.777778	1.10558
Com_863_pos	SDMA	0.913	C8H18N4O2	202.25	Amino Acid And Derivatives	"30344-00-4"	2567000	3345000	2174000	2308000	1907000	2015000	1.29791	0.376194	0.176457	0.888889	1.33035
Com_888_pos	gamma-Glu-Leu	5.17	C11H20N2O5	260.287	Amino Acid And Derivatives	"2566-39-4"	3087	4354	4569	8412	7076	16620	0.37405	-1.4187	0.0523784	1	1.66595
Com_894_pos	N-Acetyl-L-leucine	1.04	C8H15NO3	173.21	Amino Acid And Derivatives	"1188-21-2"	1402000	1968000	1367000	1271000	970300	2228000	1.0599	0.0839248	0.724392	0.666667	0.438049
Com_895_pos	2-Phenylglycine	2.78	C8H9NO2	151.163	Amino Acid And Derivatives	"2835-06-5"	342200	865300	451000	337400	202400	569300	1.49536	0.58049	0.368553	0.777778	0.916829
Com_896_pos	N-Acetyl-Dl-glutamic acid	1.84	C7H11NO5	189.166	Amino Acid And Derivatives	"5817-08-3"	176800	196400	161200	85050	54720	137800	1.92528	0.945068	0.107715	1	1.56119
Com_898_pos	N-Acetyl-L-histidine	1	C8H11N3O3	197.191	Amino Acid And Derivatives	"2497-02-1"	1248000	1669000	1219000	1045000	1019000	1147000	1.28807	0.365214	0.125086	1	1.47823
Com_906_pos	Methionine sulfoxide	0.75	C5H11NO3S	165.046	Amino Acid And Derivatives	"62697-73-8"	5217000	6549000	4348000	5292000	4454000	4073000	1.16608	0.221661	0.369879	0.666667	0.93571
Com_908_pos	(5-L-Glutamyl)-L-amino acid	1.01	C8H14N2O5	218.09	Amino Acid And Derivatives	"5875-41-2"	21860	78760	36310	39230	29890	40360	1.25073	0.322771	0.829568	0.555556	0.402389
Com_915_pos	DL-threo-beta-Methylaspartic acid	0.89	C5H9NO4	147.129	Amino Acid And Derivatives		6246	9227	8942	11090	6642	6285	1.01657	0.0237118	0.879695	0.444444	0.2562
Com_925_pos	S-Methyl-L-cysteine	1.04	C4H9NO2S	135.185	Amino Acid And Derivatives	"1187-84-4"	5105000	5058000	6585000	3889000	3119000	5370000	1.35305	0.436211	0.170463	0.777778	1.30124
Com_938_pos	L-arginino-succinate	0.84	C10H17N4O6-	289.27	Amino Acid And Derivatives		9706	11030	12880	9841	7845	15050	1.02688	0.03827	0.803097	0.555556	0.271622
Com_943_pos	O-Acetyl-L-homoserine	1	C6H11NO4	197.617	Amino Acid And Derivatives	"250736-84-6"	167900	330600	207100	174000	161900	170600	1.39309	0.478288	0.28307	0.777778	1.1652
Com_947_pos	Nicotianamine	0.86	C12H21N3O6	303.312	Amino Acid And Derivatives	"34441-14-0"	7321000	7808000	8001000	5686000	4009000	9206000	1.22374	0.291303	0.393971	0.666667	0.925749
Com_950_pos	NG,NG-Dimethyl-L-arginine	0.93	C8H20Cl2N4O2	202.254	Amino Acid And Derivatives	"220805-22-1"	10880	18890	11630	4044	5257	7458	2.47031	1.30469	0.0219389	1	1.71415
Com_95_neg	D-Panthotenate	4.59	C9H17NO5	219.235	Amino Acid And Derivatives	"79-83-4"	105700	131300	101000	118000	127500	141400	0.873611	-0.194937	0.234039	0.777778	1.17727
Com_970_pos	D-Asparagine	0.96	C4H8N2O3	132.118	Amino Acid And Derivatives	"2058-58-4"	189000	271100	159000	150000	111100	154300	1.49037	0.575671	0.122036	1	1.41122
Com_97_neg	N-Acetylaspartate	1.65	C6H9NO5	175.139	Amino Acid And Derivatives	"997-55-7"	17510	42270	19570	21920	10020	49980	0.968628	-0.0459855	0.874273	0.555556	0.333971
Com_981_pos	Lysine	0.85	C6H14N2O2	146.188	Amino Acid And Derivatives	"70-54-2"	2990000	4624000	1736000	2572000	3010000	3784000	0.998292	-0.00246667	0.84334	0.555556	0.368436
Com_9_neg	L-Argininosuccinate	5.41	C10H18N4O6	290.273	Amino Acid And Derivatives	"2387-71-5"	9733	14030	17400	10050	12710	6263	1.41829	0.504151	0.250563	0.777778	1.10305
Com_1024_pos	Trimethylamine N-oxide	0.85	C3H9NO	75.11	Amines	"1184-78-7"	8760	8133	12730	10510	8107	4938	1.25761	0.330684	0.39251	0.777778	0.872667
Com_1029_pos	Spermidine derivative	14.85	C8H21N3O6	255.27	Amines		99510	89460	58460	43400	82330	86930	1.1635	0.218472	0.56978	0.777778	0.584045
Com_450_pos	Putrescine	0.68	C4H12N2	88.1	Amines	"110-60-1"	187800	301600	197600	439000	204600	419100	0.646467	-0.629352	0.248653	0.888889	1.17497
Com_451_pos	1,5-Diaminopentane	0.83	C5H14N2	102.116	Amines	"462-94-2"	3352	4649	8992	6882	1036	2425	1.64295	0.716286	0.341287	0.777778	0.961127
Com_458_pos	Spermidine	0.68	C7H19N3	145.246	Amines	"124-20-9"	57970	46220	41400	33230	49030	46200	1.13335	0.180592	0.456644	0.666667	0.766689
Com_4_neg	Choline bitartrate	0.97	C9H19NO7	253.25	Amines	"87-67-2"	11730000	10450000	13210000	12770000	10270000	14530000	0.941975	-0.0862394	0.682074	0.555556	0.426299
Com_535_pos	Histamine	1.04	C5H9N3	111.145	Amines	"51-45-6"	1089000	3098000	484900	2541000	2132000	2887000	0.617976	-0.694377	0.294856	0.666667	1.16983
Com_541_pos	N1-Acetylspermine	0.88	C12H28N4O	244.377	Amines	"25593-72-0"	3667000	5189000	3686000	3588000	2208000	3110000	1.40826	0.493918	0.134862	1	1.36209
Com_554_pos	Agmatine	0.92	C5H14N4	130.1	Amines	"306-60-5"	36390	31880	28450	27600	52760	46750	0.760916	-0.394191	0.350725	0.666667	0.974397
Com_561_pos	Histidinol	0.72	C6H11N3O	141.1	Amines	"4836-52-6"	4539000	6388000	4827000	4964000	4710000	5265000	1.05456	0.0766346	0.729426	0.555556	0.504978
Com_579_pos	Cyclen	0.71	C8H20N4	172.27	Amines	"294-90-6"	42080	40940	51270	39170	55010	34040	1.04734	0.0667306	0.723635	0.666667	0.475092
Com_584_pos	N,N-Dimethyl-1,4-phenylenediamine	4.43	C8H12N2	136.194	Amines	"99-98-9"	7839	6577	1198	981	2705	3484	2.17768	1.1228	0.432731	0.777778	0.795172
Com_585_pos	N', N''-Di-p-hydroxybenxoylcadaverine	12.11			Amines		28310	38040	17760	21310	9126	18770	1.70934	0.773443	0.186732	0.777778	1.2441
Com_586_pos	N', N''-p-hydroxybenxoyl,sinapoylcadaverine	0.81			Amines		25690	6178	11350	8066	4329	14500	1.60692	0.684294	0.478756	0.666667	0.723826
Com_590_pos	4-D-Hydroxysphinganine	9.54	C18H39NO3	317.507	Amines	"554-62-1"	23940	17950	8454	8033	4649	9038	2.31786	1.2128	0.110801	0.888889	1.42862
Com_643_pos	Diethanolamine	0.84	C4H11NO2	105.136	Amines	"111-42-2"	144400	267200	144900	147800	129500	142300	1.32626	0.407367	0.361805	0.777778	1.01775
Com_690_pos	(S)-(+)-2-(anilinomethyl) pyrrolidine	6.48	C11H16N2	176.258	Amines	"64030-44-0"	22520	78420	26680	44800	40240	29360	1.11556	0.157767	0.932068	0.666667	0.349459
Com_945_pos	N-Lauryldiethanolamine	9.62	C16H35NO2	273.455	Amines	"1541-67-9"	58940	49090	42970	57450	45720	42500	1.03659	0.0518448	0.794485	0.666667	0.289202
Com_956_pos	1-methylguanidine	0.84	C2H7N3	73.0971	Amines	"471-29-4"	20250	15890	17530	14080	11610	18830	1.20553	0.269662	0.290751	0.777778	1.058
Com_156_neg	P-Coumaryl Alcohol	1.04	C9H10O2	150.174	Phenylpropanoids and polyketides	"3690-05-9"	3062000	2464000	2148000	2240000	2689000	2543000	1.02703	0.0384843	0.881994	0.555556	0.177618
Com_294_neg	Sodium Danshensu	4.44	C9H9NaO5	220.15	Phenylpropanoids and polyketides	"67920-52-9"	122900	413700	41010	94400	35200	70310	2.88935	1.53075	0.396768	0.777778	0.932119
Com_365_neg	Polydatin	6.543	C20H22O8	390.38	Phenylpropanoids and polyketides	"65914-17-2"	6514	15300	1726	1155	2201	2304	4.15901	2.05624	0.211097	0.777778	1.26231
Com_392_neg	Hydroferulic acid	6.74	C10H12O4	196.2	Phenylpropanoids and polyketides	"1135-23-5"	12420	17130	12700	29310	13870	32040	0.561686	-0.832165	0.177244	0.888889	1.35705
Com_402_neg	L-3-Phenyllactic Acid	6.03	C9H10O3	166.174	Phenylpropanoids and polyketides	"20312-36-1"	6180	8969	4705	10950	4148	2675	1.11709	0.159742	0.618809	0.666667	0.5683
Com_424_neg	Bisdemethoxycurcumin	6.53	C19H16O4	308.328	Phenylpropanoids and polyketides	"33171-05-0"	8367	12800	7198	4724	4657	4455	2.05009	1.03568	0.0560921	1	1.74791
Com_565_pos	Caffeic aldehyde	1.84	C9H8O3	164.1	Phenylpropanoids and polyketides		158700	605600	115400	162800	234200	182000	1.51934	0.603448	0.789681	0.666667	0.411805
Com_811_pos	Vanillactic acid	9.2	C10H12O5	212.199	Phenylpropanoids and polyketides	"2475-56-1"	11730	4218	6259	8686	10180	14380	0.66796	-0.582166	0.25396	0.777778	1.13651
Com_880_pos	p-Coumaraldehyde	0.89	C9H8O2	148.159	Phenylpropanoids and polyketides	"2538-87-6"	117700	195300	108400	130100	197500	141200	0.898891	-0.153782	0.609378	0.777778	0.560496
Com_96_neg	Oxyresveratrol	6.97	C14H12O4	244.24	Phenylpropanoids and polyketides	"29700-22-9"	22510	9755	34000	13440	6390	21100	1.61898	0.695088	0.404035	0.777778	0.844486
Com_225_neg	Tubuloside A	6.4	C37H48O21	828.775	Phenylpropanoids	"112516-05-9"	2047	8049	824	8167	8590	2866	0.55649	-0.845573	0.316577	0.888889	1.04553
Com_41_neg	Methyl 4-hydroxycinnamate	8.76	C10H10O3	178.18	Phenylpropanoids	"19367-38-5"	11930	11130	6918	14500	21370	35100	0.422404	-1.24331	0.0640218	1	1.57072
Com_468_pos	Nodakenin	6.909	C20H24O9	408.399	Phenylpropanoids	"495-31-8"	4780	8032	13090	3703	7367	14390	1.01736	0.0248311	0.874842	0.555556	0.196334
Com_49_neg	Forsythoside I	6.48	C29H36O15	624.595	Phenylpropanoids	"1177581-50-8"	1919	9190	1607	2310	1604	3061	1.82308	0.86638	0.645091	0.444444	0.608246
Com_514_pos	Scopolin	5.51	C16H18O9	354.096	Phenylpropanoids	"531-44-2"	38740	71960	42650	21090	18720	43140	1.8487	0.886514	0.122346	0.777778	1.38714
Com_595_pos	Fraxetin	6.277	C10H8O5	208.17	Phenylpropanoids	"574-84-5"	16680	46610	21330	8050	15350	25500	1.73047	0.791164	0.291228	0.777778	1.01945
Com_600_pos	4-Methylumbelliferyl phenylphosphonate	5.72	C16H13O5P	316.24	Phenylpropanoids		6077	25940	8778	7808	1403	10370	2.0834	1.05894	0.342186	0.666667	0.97396
Com_60_neg	Isoscopoletin	6.759	C10H8O4	192.168	Phenylpropanoids	"776-86-3"	3718	4437	697	392	1589	3839	1.52096	0.604984	0.587765	0.666667	0.556574
Com_105_neg	Cinnamyl acetate	0.89	C11H12O2	176.21	Benzene and substituted derivatives	"103-54-8"	45300000	60670000	59600000	57900000	60140000	55310000	0.95512	-0.0662465	0.630081	0.555556	0.535127
Com_305_neg	Ethylparaben	8.703	C9H10O3	166.17	Benzene and substituted derivatives	"120-47-8"	9441	4858	4974	8286	8089	7345	0.812521	-0.299523	0.359761	0.666667	0.983927
Com_375_neg	4-Ethylphenol	7.42	C8H10O	122.16	Benzene and substituted derivatives	"123-07-9"	120200	65040	105300	113800	57160	77300	1.17031	0.226885	0.579827	0.666667	0.571737
Com_376_neg	Catechol	5.29	C6H6O2	110.11	Benzene and substituted derivatives	"120-80-9"	4673	4159	5559	5535	8572	6990	0.682135	-0.551871	0.0789322	0.888889	1.52536
Com_379_neg	Mandelic acid	4.91	C8H8O3	152.047	Benzene and substituted derivatives	"17199-29-0"	69010	29600	125700	37000	83330	46500	1.34454	0.427115	0.713587	0.555556	0.575657
Com_39_neg	Sulfosalicylic acid	1.66	C7H6O6S	218.184	Benzene and substituted derivatives	"97-05-2"	28700	53770	18700	34250	36850	28000	1.02089	0.0298246	0.849049	0.555556	0.38634
Com_420_neg	Propylparaben	9.67	C10H12O3	180.2	Benzene and substituted derivatives	"94-13-3"	17950	14040	14670	10490	10080	12830	1.39701	0.482338	0.0347144	1	1.65449
Com_448_pos	TBHQ	11.73	C10H14O2	166.22	Benzene and substituted derivatives	"1948-33-0"	383800	424100	415800	435900	390500	398300	0.999183	-0.00117848	0.990402	0.444444	0.264067
Com_491_pos	6-Paradol	12.85	C17H26O3	278.39	Benzene and substituted derivatives	"27113-22-0"	14990	30800	8313	19300	10180	9880	1.37457	0.458978	0.637071	0.555556	0.602589
Com_688_pos	Benzamidine	4.09	C7H8N2	120.152	Benzene and substituted derivatives	"618-39-3"	66310	165200	65890	50790	71320	51930	1.7088	0.772986	0.277308	0.777778	1.12316
Com_766_pos	Anise oil	15.13	C14H18O3	234.291	Benzene and substituted derivatives	"8007-70-3"	42640	38520	31780	18910	34220	63600	0.967532	-0.0476188	0.844513	0.555556	0.219226
Com_812_pos	Tyramine	2	C8H11NO	137.179	Benzene and substituted derivatives	"51-67-2"	412800	110500	359300	157100	128200	106200	2.25441	1.17275	0.241904	0.777778	1.24497
Com_848_pos	Leucomalachite green	6.76	C23H26N2	330.466	Benzene and substituted derivatives	"129-73-7"	4929	3321	1422	2137	915	3836	1.40418	0.489729	0.534012	0.666667	0.652953
Com_871_pos	4-Dimethylaminobenzaldehyde	1.02	C9H11NO	149.193	Benzene and substituted derivatives	"100-10-7"	1709	6724	7124	3126	8279	3126	1.07061	0.0984299	0.994834	0.444444	0.0340358
Com_873_pos	Eugenyl acetate	11.108	C12H14O3	206.238	Benzene and substituted derivatives	"93-28-7"	24260	17690	33730	57770	29060	14630	0.74591	-0.422927	0.715797	0.555556	0.389751
Com_877_pos	p-Nitroaniline	2.02	C6H6N2O2	138.124	Benzene and substituted derivatives	"100-01-6"	140600	166000	121400	89990	75380	87130	1.69505	0.761327	0.0127337	1	1.8143
Com_919_pos	Pseudoephedrine	4.88	C10H15NO	165.235	Benzene and substituted derivatives	"90-82-4"	9940	49700	11950	11510	14300	9985	2	1	0.492082	0.555556	0.782706
Com_924_pos	Sattabacin	6.12	C13H18O2	206.28	Benzoic acids and derivatives	"169272-84-8"	264400	1370000	168400	243600	429100	129700	2.24676	1.16785	0.537587	0.666667	0.672014
Com_118_neg	Terephthalic acid	5.801	C8H6O4	166.13	Benzoic acids and derivatives	"100-21-0"	318100	288800	265400	251800	274200	367800	0.975945	-0.0351277	0.921602	0.555556	0.107045
Com_204_neg	Ginkgolic Acid	16.271	C22H34O3	346.504	Benzoic acids and derivatives	"22910-60-7"	3023	2608	1794	3009	2277	3366	0.858183	-0.220643	0.451552	0.666667	0.798035
Com_243_neg	3,5-Dihydroxybenzoic acid	4.461	C7H6O4	154.12	Benzoic acids and derivatives	"99-10-5"	19250	45660	11830	30740	53600	47800	0.580748	-0.784017	0.223704	0.888889	1.23512
Com_244_neg	2,6-Dihydroxybenzoic acid	6.13	C7H6O4	154.12	Benzoic acids and derivatives	"303-07-1"	32420	55060	36190	50260	31796	27370	1.13017	0.17654	0.622603	0.777778	0.578539
Com_306_neg	Benzoic Acid	7.497	C7H6O2	122.12	Benzoic acids and derivatives	"65-85-0"	84490	146600	46240	169500	67410	87630	0.854533	-0.226793	0.68917	0.666667	0.577063
Com_384_neg	2,5-Dihydroxybenzoic acid	5.44	C7H6O4	154.12	Benzoic acids and derivatives	"490-79-9"	10990	61420	17360	30130	69650	48490	0.60545	-0.723921	0.299055	0.777778	1.06994
Com_391_neg	Isovanillic acid	6.1	C8H8O4	168.15	Benzoic acids and derivatives	"645-08-9"	53920	89180	30200	39270	37080	39620	1.49435	0.57952	0.429088	0.666667	0.903401
Com_429_neg	3,4-Dihydroxyphenylacetic acid	4.949	C8H8O4	168.15	Benzoic acids and derivatives	"102-32-9"	19168	26830	13660	16232	16842	14977	1.24156	0.312149	0.454277	0.666667	0.847179
Com_42_neg	Methyl protocatechuate	6.97	C8H8O4	168.15	Benzoic acids and derivatives	"2150-43-8"	2856	2243	3327	2443	3591	2114	1.03412	0.0484019	0.825174	0.555556	0.432185
Com_742_pos	p-Aminobenzoate	4.45	C7H7NO2	137.136	Benzoic acids and derivatives	"150-13-0"	14720	38090	6976	12140	10460	19290	1.42721	0.513202	0.788722	0.555556	0.446668
Com_744_pos	4-Hydroxy-3,5-diisopropylbenzaldehyde	6.07	C13H18O2	206.2	Benzoic acids and derivatives	"10537-86-7"	19350	76250	15100	13190	20480	10420	2.51077	1.32813	0.304351	0.777778	1.06612
Com_75_neg	3-Hydroxyanthranilic Acid	4.45	C7H7NO3	153.135	Benzoic acids and derivatives	"548-93-6"	58780	132700	25040	68310	70980	75100	1.00994	0.0142627	0.708497	0.666667	0.541171
Com_83_neg	2-(Formylamino)benzoic acid	5.47	C8H7NO3	165.043	Benzoic acids and derivatives	"3342-77-6"	237600	314100	261600	413800	329600	536700	0.635341	-0.654397	0.0682511	1	1.5908
Com_84_neg	Anthranilate O-hexosyl-O-hexoside	0.98		461.1	Benzoic acids and derivatives		1171	3471	4291	3125	4329	10190	0.506291	-0.981961	0.268144	0.777778	1.06232
Com_879_pos	1,2-Benzenedicarboxylic acid	4.11	C8H6O4	166.131	Benzoic acids and derivatives	"88-99-3"	58420	151300	61120	49630	56780	45850	1.7788	0.830904	0.261476	1	1.19291
Com_889_pos	4-Hydroxybenzoate	4.12	C7H6O3	138.121	Benzoic acids and derivatives	"99-96-7"	20140	52690	17620	14670	18360	17100	1.80431	0.851446	0.307342	0.888889	1.10266
Com_992_pos	Methyl Benzoate	1.84	C8H8O2	136.148	Benzoic acids and derivatives	"93-58-3"	57030	93780	35650	88790	53130	24930	1.11753	0.160314	0.746528	0.666667	0.406254
Com_1065_pos	1-Methylnicotinamide	2.68	C7H9N2O+	137.159	Pyridines and derivatives	"3106-60-3"	19670	37610	28590	13360	11010	24500	1.75711	0.813205	0.129917	0.888889	1.3615
Com_255_neg	Pyridoxal 5-phosphate monohydrate	1.7	C8H12NO7P	265.16	Pyridines and derivatives	"41468-25-1"	1360	11280	3506	2198	1315	2247	2.80313	1.48704	0.369456	0.777778	0.978313
Com_506_pos	1,4-dihydro-1-Methyl-4-oxo-3-pyridinecarboxamide	1.66	C7H8N2O2	152.059	Pyridines and derivatives	"769-49-3"	10970	17930	30180	18110	6718	33930	1.00548	0.00788454	0.839853	0.555556	0.230099
Com_601_pos	4-Pyridoxate	2.91	C8H9NO4	183.161	Pyridines and derivatives	"82-82-6"	16970	43800	16220	16500	21890	20860	1.29941	0.377856	0.681125	0.555556	0.518816
Com_648_pos	3-Carbamyl-1-Methylpyridinium Chloride	0.98	C7H9ClN2O	172.612	Pyridines and derivatives	"1005-24-9"	6926	5542	1393	4064	6843	5865	0.826437	-0.275023	0.541826	0.555556	0.671521
Com_909_pos	Picolinic acid	1.467	C6H5NO2	123.11	Pyridines and derivatives	"98-98-6"	447900	629600	729000	376200	311900	511600	1.50579	0.590524	0.114641	0.888889	1.38665
Com_913_pos	6-Hydroxynicotinic acid	2.908	C6H5NO3	139.11	Pyridines and derivatives	"5006-66-6"	3080000	2552000	1821000	2576000	1905000	2853000	1.01623	0.023221	0.971881	0.555556	0.215136
Com_971_pos	Methyl Nicotinate	0.96	C7H7NO2	137.14	Pyridines and derivatives	"93-60-7"	1244	2561	1504	7427	2409	3097	0.4105	-1.28454	0.12624	0.888889	1.42376
Com_2_neg	Naringenin chalcone	8.518	C15H12O5	272.253	Chalcones and dihydrochalcones	"73692-50-9"	905	4239	2957	5048	6935	8598	0.393615	-1.34514	0.133145	1	1.46437
Com_45_neg	Butein	0.95	C15H12O5	272.069	Chalcones and dihydrochalcones	"487-52-5"	8668	5418	10120	8869	8127	3494	1.18136	0.240445	0.584976	0.666667	0.609352
Com_792_pos	Phloretin	8.598	C15H14O5	274.27	Chalcones and dihydrochalcones	"60-82-2"	348200	388600	266100	260300	266000	327800	1.17422	0.231701	0.325589	0.888889	0.988627
Com_1005_pos	Patchouli alcohol	14.269	C15H26O	222.37	Alcohols and polyols	"5986-55-0"	131500	124100	109400	112000	92990	113700	1.14531	0.195743	0.182536	0.777778	1.2381
Com_1020_pos	Tanshindiol B	9.074	C18H16O5	312.317	Alcohols and polyols	"97465-70-8"	19870	14420	18270	25380	24070	36270	0.613159	-0.705667	0.0443658	1	1.62625
Com_1021_pos	Tanshindiol C	8.564	C18H16O5	312.317	Alcohols and polyols	"97465-71-9"	126200	117100	73160	114100	93750	121600	0.960571	-0.0580364	0.765647	0.555556	0.418485
Com_121_neg	Chlorogenic Acid	5.37	C16H18O9	354.31	Alcohols and polyols	"327-97-9"	1065	1531	2072	700	1763	1042	1.33181	0.41339	0.388988	0.777778	0.889052
Com_140_neg	1-O-p-Coumaroyl quinic acid	5.95	C16H18O8	338.1	Alcohols and polyols		1003	1022	1014	1004	1023	3391	0.560908	-0.834164	0.422229	0.777778	0.878863
Com_165_neg	3-O-Feruloylquinic acid	5.55	C17H20O9	368.335	Alcohols and polyols	"1899-29-2"	2093	4818	770	2967	2362	6067	0.674008	-0.569161	0.414252	0.777778	0.903415
Com_215_neg	Cryptochlorogenic acid	5.443	C16H18O9	354.309	Alcohols and polyols	"905-99-7"	1006	3492	1004	975	234	1685	1.90117	0.926891	0.368946	0.777778	0.932576
Com_304_neg	i-Inositol	0.85	C6H12O6	180.16	Alcohols and polyols	"87-89-8"	2123000	1248000	2090000	1841000	1740000	1507000	1.07331	0.102066	0.823346	0.666667	0.414991
Com_320_neg	Chlorogenic acid methyl ester	5.7	C17H20O9	368.111	Alcohols and polyols	"29708-87-0"	48900	79470	82230	22880	29880	15420	3.08888	1.62708	0.0116477	1	1.78703
Com_388_neg	Licoagroside D	11.44	C22H24O10	448.426	Alcohols and polyols	"464196-55-2"	1296	2030	1577	393	1096	1387	1.7048	0.769601	0.231725	0.888889	1.21685
Com_399_neg	3-O-p-coumaroyl shikimic acid O-hexoside	5.92	C22H26O12	482.1	Alcohols and polyols		633	3644	2719	2717	378	3040	1.14034	0.189467	0.802379	0.666667	0.361834
Com_410_neg	1,5-Anhydro-D-glucitol	1	C6H12O5	164.069	Alcohols and polyols	"154-58-5"	44140	37870	22050	43040	38180	47280	0.809805	-0.304353	0.359833	0.777778	0.991528
Com_435_neg	Quinic acid	0.998	C7H12O6	192.17	Alcohols and polyols	"77-95-2"	469800	712600	399400	622100	539800	443200	0.985484	-0.021096	0.86809	0.555556	0.390741
Com_486_pos	Inositol	18.32	C6H12O6	180.156	Alcohols and polyols	"643-12-9"	1030000	979400	941300	768200	847100	873500	1.18559	0.245607	0.0270427	1	1.72115
Com_515_pos	1-O-Caffeoyl quinic acid	5.43	C16H18O9	354.095	Alcohols and polyols		1333	2194	3849	29310	5165	6462	0.180179	-2.47249	0.093545	1	1.50494
Com_54_neg	Shikimic Acid	1.038	C7H10O5	174.15	Alcohols and polyols	"138-59-0"	442700	216600	367200	622700	800500	577100	0.513173	-0.962483	0.0639355	1	1.62714
Com_557_pos	1-O-Feruloyl quinic acid	6.23	C17H20O9	368.1	Alcohols and polyols		3889	3710	9478	3379	9669	2846	1.07443	0.103572	0.806229	0.666667	0.410012
Com_800_pos	Sequoyitol	11.63	C7H14O6	194.182	Alcohols and polyols	"523-92-2"	95300	163500	108700	118000	124900	84290	1.1232	0.167616	0.640447	0.444444	0.517627
Com_856_pos	Arabidopyl shikimic acid	13.8	C16H16O9	352.29	Alcohols and polyols		5300	8243	2110	7336	3600	7903	0.830883	-0.267283	0.601238	0.555556	0.664114
Com_1010_pos	1-Decanoyl-2-hydroxy-sn-glycero-3-phosphocholine	6.35			Cholines		9164	4370	2353	5313	935	2384	1.84048	0.88008	0.342448	0.666667	0.941638
Com_609_pos	O-Phosphocholine	0.87	C5H15ClNO4P	219.604	Cholines	"107-73-3"	130700	99430	129100	73800	60290	122600	1.39947	0.484881	0.211007	0.888889	1.24117
Com_740_pos	Spermine	0.71	C10H26N4	202.34	Polyamine	"71-44-3"	93950	123200	74740	66740	79630	89190	1.23913	0.30933	0.311276	0.777778	1.01878
Com_1038_pos	Ferulaldehyde	7.532	C10H10O3	178.185	Polyphenol	"458-36-6"	51110	112800	64690	15580	27170	87370	1.75684	0.812983	0.26791	0.777778	1.10912
Com_119_neg	Ferulic Acid	6.881	C10H10O4	194.19	Polyphenol	"1135-24-6"	443700	968500	229100	917000	762600	1739000	0.480109	-1.05857	0.175296	0.777778	1.31758
Com_273_neg	1-O-b-D-glucopyranosyl sinapate	5.88	C17H22O10	386.351	Polyphenol	"78185-48-5"	25320	78130	14340	32990	32520	15920	1.44652	0.532585	0.780536	0.555556	0.413965
Com_370_neg	Neochlorogenic acid	4.879	C16H18O9	354.309	Polyphenol	"906-33-2"	6807	18410	23370	26900	50910	35090	0.430354	-1.2164	0.116174	1	1.45263
Com_76_neg	beta-D-glucopyranosyl-caffeic acid	5.29			Polyphenol		12150	9087	8193	4619	6125	6352	1.72146	0.783629	0.0265078	1	1.70094
Com_85_neg	Anthraquinone-2-carboxylic Acid	9.72	C15H8O4	252.222	Anthracenes	"117-78-2"	27060	21630	38000	19810	29290	29400	1.10433	0.143173	0.695954	0.444444	0.549711
Com_920_pos	Obtusifolin	11.14	C16H12O5	284.263	Anthracenes	"477-85-0"	6371	17710	6378	7755	4710	4254	1.82182	0.86538	0.276865	0.777778	1.10802
Com_154_neg	Epicatechin	5.9	C15H14O6	290.27	Catechin derivatives	"490-46-0"	20710	35850	41400	28160	27090	23300	1.2471	0.318581	0.4818	0.666667	0.753009
Com_174_neg	8-Gingerol	1.13	C43H32O20	868.702	Catechin derivatives	"30462-35-2"	20130	30400	24700	21100	32220	30150	0.901282	-0.14995	0.597841	0.666667	0.542728
Com_629_pos	N-Sinapoylagmatine	12.6	C16H24N4O4	336.39	Phenolamides		3577	1711	2371	2918	1664	4725	0.822929	-0.28116	0.702768	0.555556	0.395827
Com_674_pos	N-Feruloylcadaverine	12.68			Phenolamides		38510	28700	8906	17660	7788	41620	1.13491	0.182575	0.797555	0.555556	0.340075
Com_675_pos	N-Caffeoylagmatine	12.38	C14H20N4O3	292.33	Phenolamides		123000	141600	116500	95150	79500	97880	1.39838	0.483755	0.0187556	1	1.73776
Com_676_pos	N-Feruloylagmatine	1.06	C15H21N4O3	305.35	Phenolamides		509	5062	2728	2455	7186	2742	0.670193	-0.577351	0.464368	0.666667	0.765493
Com_951_pos	N-Feruloylserotonin	12.14	C20H20N2O4	352.384	Phenolamides	"68573-23-9"	56770	174800	43880	64710	77880	84330	1.21386	0.279607	0.986639	0.666667	0.33485
Com_1049_pos	3,4-Dihydroxybenzaldehyde	5.306	C7H6O3	138.12	Phenols And Its Derivatives	"139-85-5"	53320	63160	46530	50620	89000	44260	0.886502	-0.173804	0.754224	0.555556	0.335305
Com_112_neg	Androsin	4.3	C15H20O8	328.319	Phenols And Its Derivatives	"531-28-2"	12120	16970	2627	9327	6350	9393	1.26514	0.339294	0.988186	0.666667	0.32158
Com_15_neg	Sinapyl Alcohol	5.92	C11H14O4	210.226	Phenols And Its Derivatives	"537-33-7"	4736	13200	15120	8051	4589	5423	1.83004	0.871875	0.295086	0.777778	1.05988
Com_231_neg	Isovanillin	7.676	C8H8O3	152.15	Phenols And Its Derivatives	"621-59-0"	26470	23450	15020	11000	13200	14080	1.69645	0.762517	0.0824368	1	1.57106
Com_296_neg	1-O-beta-D-Glucopyranosyl sinapate	5.88	C17H22O10	386.1	Phenols And Its Derivatives		24220	65880	16890	18190	31630	14480	1.66392	0.734585	0.461847	0.666667	0.772647
Com_307_neg	Protocatechuic acid	4.571	C7H6O4	154.12	Phenols And Its Derivatives	"99-50-3"	13030	10310	5295	13200	35000	23800	0.397708	-1.33022	0.0802229	1	1.48519
Com_33_neg	Sinapic acid-O-glucoside	5.9			Phenols And Its Derivatives		12830	37920	8567	5948	4168	3728	4.28467	2.09918	0.0923685	1	1.58355
Com_34_neg	Sinapaldehyde glucoside	1.03	C17H22O9	370.351	Phenols And Its Derivatives	"154461-65-1"	1901	3837	2294	3052	2288	1534	1.16846	0.224609	0.634773	0.666667	0.543101
Com_377_neg	4,5-DCQA Isochlorogenic acid C	6.93	C25H24O12	516.458	Phenols And Its Derivatives	"32451-88-0"	2042	4864	4097	3189	5305	5121	0.808153	-0.3073	0.473099	0.777778	0.737689
Com_406_neg	Dl-3,4-Dihydroxymandelic acid	2.41	C8H8O5	184.037	Phenols And Its Derivatives	"775-01-9"	15620	26100	4753	19870	13430	26160	0.781584	-0.355527	0.49536	0.666667	0.802864
Com_470_pos	Bornyl acetate	9.209	C12H20O2	196.29	Phenols And Its Derivatives	"76-49-3"	18320	19170	7979	9887	10920	11550	1.40523	0.490805	0.444199	0.666667	0.845269
Com_551_pos	Syringaldehyde	6.897	C9H10O4	182.17	Phenols And Its Derivatives	"134-96-3"	6446	27980	17130	18180	33200	7107	0.881495	-0.181976	0.86903	0.666667	0.187396
Com_583_pos	N', N''-DiSinapoylspermidine	6.3	C29H39N3O8	557.63	Phenols And Its Derivatives		8190	21690	15820	11630	7018	18940	1.21581	0.281922	0.64896	0.666667	0.519472
Com_66_neg	Orcinol glucoside	9.914	C13H18O7	286.28	Phenols And Its Derivatives	"21082-33-7"	746200	791400	785300	764600	806300	789000	0.984321	-0.0227987	0.545517	0.666667	0.614311
Com_67_neg	Hydroxytyrosol	4.731	C8H10O3	154.16	Phenols And Its Derivatives	"10597-60-1"	3408	5604	3253	1709	1861	1558	2.39177	1.25808	0.0317001	1	1.79641
Com_687_pos	Acetaminophen	2.76	C8H9NO2	151.163	Phenols And Its Derivatives	"103-90-2"	268200	587300	323400	226200	123500	389200	1.59548	0.67399	0.281432	0.777778	1.06651
Com_71_neg	Riboflavin-5'-monophosphate	0.91	C17H21N4O9P	456.344	Phenols And Its Derivatives	"146-17-8"	6741	356	4947	1875	2326	615	2.50083	1.32241	0.662949	0.666667	0.586282
Com_778_pos	Vanillin	1.02	C8H8O3	152.147	Phenols And Its Derivatives	"121-33-5"	3237	11600	10770	44820	26610	36710	0.236795	-2.07829	0.050033	1	1.71311
Com_807_pos	trans-3,5-Dimethoxy-4-hydroxycinnamaldehyde	6.49	C11H12O4	208.211	Phenols And Its Derivatives	"4206-58-0"	84200	133100	69170	98040	180500	162800	0.649091	-0.623506	0.181099	0.888889	1.24008
Com_949_pos	N-Feruloyltyramine	7.92	C18H19NO4	313.348	Phenols And Its Derivatives	"65646-26-6"	1317	3032	3788	4183	2854	1224	0.98499	-0.0218194	0.982213	0.555556	0.056582
Com_953_pos	4-Nitrophenol	10.93	C6H5NO3	139.027	Phenols And Its Derivatives	"100-02-7"	4779000	4966000	4688000	4024000	4741000	4734000	1.06919	0.0965187	0.329373	0.777778	1.02313
Com_966_pos	6-Gingerol	10.748	C17H26O4	294.39	Phenols And Its Derivatives	"23513-14-6"	4025000	2523000	5750000	1988000	2913000	3972000	1.386	0.47093	0.376636	0.777778	0.934781
Com_998_pos	Carnosol	12.05	C20H26O4	330.418	Phenols And Its Derivatives	"5957-80-2"	14120	28500	34360	33080	21510	21140	1.01651	0.0236187	0.932933	0.555556	0.152954
Com_331_neg	Danshensu	4.473	C9H10O5	198.17	Phenolic acids	"76822-21-4"	131300	366200	47930	81590	32360	71130	2.947	1.55925	0.293611	0.777778	1.09188
Com_467_pos	Lithospermic acid	7.176	C27H22O12	538.456	Phenolic acids	"28831-65-4"	37470	90130	33960	32730	75170	26500	1.20208	0.265537	0.693668	0.777778	0.415615
Com_10_neg	(E)-3-(4-Hydroxyphenyl)Propenoic Acid (2S)-3-(beta-D-Glucopyranosyloxy)-2-Hydroxypropyl Ester	1.86	C18H24O10	400.377	Glycerolipids	"114420-66-5"	3532	6115	1811	5639	6715	4618	0.675112	-0.566801	0.289584	0.777778	1.13452
Com_357_neg	Gingerglycolipid B	12.02	C33H58O14	678.805	Glycerolipids	"88168-90-5"	5414	5464	2056	3247	5105	2548	1.18661	0.24684	0.7696	0.666667	0.321301
Com_563_pos	MAG (18:4)	11.27	C21H34O4	350	Glycerolipids		4250	8786	10420	7756	5749	5120	1.25938	0.332717	0.600049	0.666667	0.557148
Com_566_pos	MAG (18:2)	14.64	C21H38O4	354.1	Glycerolipids		5659	8490	3442	2805	2464	4315	1.83545	0.876138	0.152241	0.888889	1.33374
Com_784_pos	MAG (18:3)	12.12	C21H36O4	352.2	Glycerolipids		4647000	10310000	4236000	4717000	5713000	4125000	1.31865	0.399065	0.55853	0.444444	0.670983
Com_788_pos	MAG (18:1)	15.2	C21H40O4	356.2	Glycerolipids		2484	2864	2637	2451	3175	7471	0.609682	-0.713872	0.379266	0.666667	0.952379
Com_1064_pos	2-(Dimethylamino)Guanosine	4.57	C12H17N5O5	311.294	Nucleotide And Its Derivates	"2140-67-2"	20450	30040	17080	20570	21420	23810	1.0269	0.0382953	0.999783	0.666667	0.343462
Com_125_neg	dADP	0.75	C10H15N5O9P2	411.202	Nucleotide And Its Derivates	"2793-06-8"	17640	11520	13290	18510	11490	15710	0.928681	-0.106745	0.724919	0.555556	0.364672
Com_133_neg	Uridine 5'-Diphospho-N-Acetylgalactosamine	1	C17H27N3O17P2	607.354	Nucleotide And Its Derivates	"7277-98-7"	771	1544	374	1941	389	1156	0.771371	-0.374503	0.738492	0.666667	0.530734
Com_134_neg	UDP-galactose	0.92	C15H22N2Na2O17P2	610.265	Nucleotide And Its Derivates	"2956-16-3"	56230	68710	57900	44950	76180	44310	1.10517	0.144274	0.55176	0.666667	0.642981
Com_147_neg	ATP	1.04	C10H16N5O13P3	507.181	Nucleotide And Its Derivates	"56-65-5"	151600	145700	119100	111500	119700	128800	1.15667	0.209973	0.191917	0.777778	1.24892
Com_151_neg	deoxyribose-phosphate	0.97	C5H7O8P	226.08	Nucleotide And Its Derivates		11010	13490	6811	10480	24140	12980	0.657794	-0.604292	0.292479	0.666667	1.02011
Com_17_neg	dATP	0.73	C10H16N5O12P3	491.001	Nucleotide And Its Derivates	"1927-31-7"	186200	270800	193900	179800	163700	176300	1.25221	0.324479	0.212666	1	1.29998
Com_18_neg	2-deoxyglucose-6-phosphate	0.98	C6H13O8P	244.136	Nucleotide And Its Derivates	"3573-50-0"	4092	3446	3425	4866	2512	2681	1.08987	0.124156	0.6067	0.666667	0.566528
Com_196_neg	CDP	0.99	C9H15N3O11P2	403.176	Nucleotide And Its Derivates	"63-38-7"	93570	102300	83580	107800	84810	85050	1.00645	0.00927082	0.928341	0.444444	0.344515
Com_197_neg	Thymidine 5'-diphosphate	0.69	C10H16N2O11P2	402.19	Nucleotide And Its Derivates		216800	237300	182000	229700	186400	231000	0.983001	-0.0247351	0.870595	0.555556	0.417035
Com_201_neg	N7-Methylguanosine	5.46	C11H17N5O5	298.275	Nucleotide And Its Derivates	"20244-86-4"	841300	1387000	970700	1107000	1126000	1641000	0.825761	-0.276203	0.373851	0.777778	0.920265
Com_202_neg	Uridine 5'-monophosphate	1.037	C9H13N2O9P	324.18	Nucleotide And Its Derivates	"58-97-9"	5278	10070	7100	3406	5524	4909	1.62208	0.697847	0.12275	0.888889	1.37646
Com_22_neg	ADP-ribose	1.05	C15H23N5O14P2	591.315	Nucleotide And Its Derivates	"20762-30-5"	377	393	415	387	811	1184	0.497481	-1.00729	0.208635	0.777778	1.31623
Com_249_neg	2'-Deoxyguanosine monohydrate	3.181	C10H13N5O4	267.241	Nucleotide And Its Derivates	"961-07-9"	2017	6782	3882	4382	4164	4458	0.975161	-0.0362869	0.724489	0.666667	0.482692
Com_269_neg	2-Deoxyribose 5'-phosphate	1.22	C5H11O7P	214.1	Nucleotide And Its Derivates		6861	15110	7927	5456	3052	6305	2.01836	1.01319	0.105817	1	1.42477
Com_272_neg	Orotidine	1	C10H12N2O8	288.211	Nucleotide And Its Derivates	"314-50-1"	15100	31080	11650	20660	6086	9286	1.60496	0.682539	0.331133	0.777778	0.994198
Com_279_neg	2-Deoxyribose 1-Phosphate	1.01	C5H11O7P	214.11	Nucleotide And Its Derivates	"17210-42-3"	61970	23990	66860	65650	19200	27550	1.35961	0.443191	0.515696	0.666667	0.667031
Com_287_neg	Pseudouridine	1.87	C9H12N2O6	244.07	Nucleotide And Its Derivates	"1445-07-4"	164900	146100	152700	142400	175500	159900	0.97049	-0.0432151	0.718397	0.555556	0.470319
Com_298_neg	Uridine 5'-diphospho-D-glucose	0.95	C15H24N2O17P2	566.1	Nucleotide And Its Derivates	"133-89-1"	32220	39300	30430	32750	22590	28140	1.22125	0.288359	0.204187	0.777778	1.22174
Com_302_neg	2’-deoxyuridine	2.556	C9H12N2O5	228.202	Nucleotide And Its Derivates	"951-78-0"	4913	8733	5113	6080	7090	4112	1.08546	0.118313	0.787574	0.444444	0.334374
Com_310_neg	GMP	0.94	C10H14N5O8P	363.221	Nucleotide And Its Derivates	"85-32-5"	1140	752	380	365	1509	1881	0.60506	-0.72485	0.565002	0.666667	0.594482
Com_315_neg	GDP-alpha-D-glucose	1.02	C16H25N5O16P2	637.34	Nucleotide And Its Derivates	"5750-57-2"	2135	3585	2501	5290	1424	1082	1.05452	0.0765798	0.626747	0.666667	0.559115
Com_319_neg	Thymidine	4.289	C10H14N2O5	242.23	Nucleotide And Its Derivates	"50-89-5"	7215	36780	2661	12390	6840	10980	1.54439	0.627036	0.916631	0.555556	0.418566
Com_322_neg	2,6-Dihydroxypurine	1.714	C5H4N4O2	152.11	Nucleotide And Its Derivates	"69-89-6"	10540	10270	21290	8225	7042	23400	1.08878	0.122717	0.715488	0.666667	0.391777
Com_350_neg	UDP	0.7	C9H14N2O12P2	404.16	Nucleotide And Its Derivates	"58-98-0"	12790000	17400000	14910000	12570000	13130000	12780000	1.17204	0.229019	0.229597	0.888889	1.26471
Com_386_neg	dUMP	0.92	C9H13N2O8P	308.182	Nucleotide And Its Derivates	"964-26-1"	5927	4194	3480	8360	15240	9628	0.409323	-1.28869	0.0217265	1	1.71995
Com_444_pos	Threonyl carbamoyl adenosine	5.08	C15H20N6O8	412.35	Nucleotide And Its Derivates		56770	113800	36720	54520	34640	44560	1.55018	0.632435	0.411075	0.777778	0.917205
Com_446_pos	Thymine	2.5	C5H6N2O2	126.113	Nucleotide And Its Derivates	"65-71-4"	7651	2900	1659	8041	3672	11970	0.51556	-0.955789	0.257367	0.888889	1.09511
Com_459_pos	S-Methyl-5'-thioadenosine	4.94	C11H15N5O3S	297.333	Nucleotide And Its Derivates		911800	769800	838200	913500	867000	1142000	0.862207	-0.213894	0.232628	0.888889	1.15752
Com_477_pos	Adenosine 5'-Diphosphate	1.05	C10H15N5O10P2	427.201	Nucleotide And Its Derivates	"58-64-0"	7702	26300	6459	12420	10590	4387	1.47684	0.562514	0.646585	0.444444	0.537362
Com_480_pos	Allopurinol	2.69	C5H4N4O	136.111	Nucleotide And Its Derivates	"315-30-0"	36080	77590	38420	38700	22530	48740	1.38301	0.467815	0.408631	0.444444	0.873269
Com_493_pos	N-(9H-Purin-6-ylcarbamoyl)threonine	14.46	C10H12N6O4	280.24	Nucleotide And Its Derivates		181400	182300	110200	80500	166800	192000	1.07876	0.109376	0.737687	0.555556	0.350507
Com_523_pos	Deoxyadenosine	2.78	C10H13N5O3	251.242	Nucleotide And Its Derivates	"958-09-8"	32070	54310	39050	30300	31190	61880	1.0167	0.0238908	0.867057	0.666667	0.255008
Com_530_pos	5-Methyluridine	1.02	C10H14N2O6	258.228	Nucleotide And Its Derivates	"1463-10-1"	23700	68160	28020	39630	44980	29220	1.05315	0.0747102	0.903821	0.666667	0.316066
Com_532_pos	Guanosine 3',5'-Cyclic Monophosphate	0.71	C10H12N5O7P	345.205	Nucleotide And Its Derivates	"7665-99-8"	91010	107100	64690	67650	76470	105200	1.05407	0.0759667	0.817021	0.555556	0.316814
Com_545_pos	5'-Deoxy-5'-(Methylthio)Adenosine	4.91	C11H15N5O3S	297.333	Nucleotide And Its Derivates	"2457-80-9"	840500	735700	765000	818900	805900	1063000	0.871047	-0.199178	0.280424	0.777778	1.08843
Com_603_pos	5-Ethyl-2'-deoxyuridine	8.72	C11H16N2O5	256.255	Nucleotide And Its Derivates	"15176-29-1"	4445	4689	1049	693	2836	1810	1.90729	0.931521	0.401076	0.777778	0.832973
Com_630_pos	5-Methylcytosine	0.991	C5H7N3O	125.13	Nucleotide And Its Derivates	"554-01-8"	56300	84120	24740	54320	26310	34850	1.4302	0.516221	0.540366	0.666667	0.711358
Com_635_pos	beta-Nicotinamide Mononucleotide	0.993	C11H15N2O8P	334.219	Nucleotide And Its Derivates	"1094-61-7"	70490	133300	49810	33700	25510	43560	2.46765	1.30314	0.0805301	1	1.55246
Com_681_pos	Uracil	1.47	C4H4N2O2	112.09	Nucleotide And Its Derivates	"66-22-8"	714500	940200	633900	643300	580300	730000	1.17148	0.22833	0.3446	0.666667	0.989864
Com_695_pos	2-Methyladenosine	1.05	C11H15N5O4	281.268	Nucleotide And Its Derivates	"16526-56-0"	192900	323700	268900	184400	117400	73640	2.09221	1.06503	0.0777005	1	1.54397
Com_698_pos	2'-Deoxycytidine	1.18	C9H13N3O4	227.217	Nucleotide And Its Derivates	"207121-53-7"	141300	145100	145000	172600	146800	132800	0.954003	-0.0679348	0.643751	0.666667	0.525571
Com_751_pos	Uridine	1.86	C9H12N2O6	244.2	Nucleotide And Its Derivates	"58-96-8"	799100	947500	853000	464400	539700	1301000	1.12776	0.17346	0.553113	0.666667	0.646966
Com_752_pos	Cytidine	1.029	C9H13N3O5	243.22	Nucleotide And Its Derivates	"65-46-3"	113700	129400	227800	62150	140800	198000	1.17446	0.231998	0.620959	0.444444	0.55823
Com_771_pos	Hypoxanthine-9-beta-D-Arabinofuranoside	2.58	C10H12N4O5	268.226	Nucleotide And Its Derivates	"7013-16-3"	159400	129500	133700	228000	128100	415600	0.547622	-0.868747	0.281674	0.666667	1.14533
Com_773_pos	dUDP	7.17	C9H14N2O11P2	388.162	Nucleotide And Its Derivates	"4208-67-7"	23280	70000	12450	25880	18240	20980	1.62412	0.699655	0.685026	0.555556	0.570617
Com_806_pos	alpha-Nicotinamide adenine dinucleotide	1.04	C21H27N7O14P2	663.425	Nucleotide And Its Derivates	"7298-93-3"	1025	6663	1538	1028	5554	1585	1.12967	0.175899	0.951124	0.555556	0.118038
Com_840_pos	Xanthurenic acid O-hexoside	4.52	C16H17NO9	367.31	Nucleotide And Its Derivates		466400	71770	62520	15210	5359	6672	22.051	4.46277	0.0334996	1	1.73395
Com_866_pos	Inosine-5'-monophosphate	1.05	C10H13N4O8P	348.206	Nucleotide And Its Derivates	"21214-07-3"	3023	6204	6496	7564	10570	2688	0.755115	-0.405232	0.718172	0.666667	0.377567
Com_893_pos	2'-O-methyladenosine	4.14	C11H15N5O4	281.268	Nucleotide And Its Derivates	"2140-79-6"	26880	43830	29070	31430	35370	36880	0.962384	-0.055315	0.736938	0.666667	0.470942
Com_897_pos	N6-Succinyl Adenosine	4.54	C14H17N5O8	383.313	Nucleotide And Its Derivates	"4542-23-8"	258800	740000	187700	208500	223700	210800	1.84526	0.883821	0.406402	0.666667	0.941798
Com_903_pos	Guanosine monophosphate	1.01	C10H14N5O8P	363.058	Nucleotide And Its Derivates		3587	4497	1520	511	1586	511	3.68252	1.88069	0.0544665	0.888889	1.57489
Com_912_pos	5-Methylcytidine	1.036	C10H15N3O5	257.24	Nucleotide And Its Derivates	"2140-61-6"	259600	11880	336000	383500	295400	457500	0.534565	-0.903562	0.348198	0.888889	1.03803
Com_933_pos	3'-Aenylic Acid	5.13	C10H14N5O7P	347.221	Nucleotide And Its Derivates	"84-21-9"	9048	23310	17390	9541	10060	4354	2.07673	1.05431	0.136502	0.777778	1.33186
Com_934_pos	8-Hydroxy-2-Deoxyguanosine	0.96	C10H13N5O5	283.241	Nucleotide And Its Derivates	"88847-89-6"	12230	6008	5311	18890	7570	4128	0.769877	-0.3773	0.804165	0.555556	0.268104
Com_936_pos	1-Methylguanosine	4.04	C11H15N5O5	297.267	Nucleotide And Its Derivates	"2140-65-0"	43220	63750	77320	50500	33450	60840	1.27281	0.348016	0.379163	0.777778	0.86895
Com_937_pos	dAMP	1.47	C10H14N5O6P	331.222	Nucleotide And Its Derivates	"653-63-4"	49100	136900	59360	44520	30820	19070	2.59888	1.37789	0.0892973	1	1.474
Com_962_pos	Adenosine	2.762	C10H13N5O4	267.24	Nucleotide And Its Derivates	"58-61-7"	2149000	1999000	2007000	3324000	1970000	6094000	0.540481	-0.887684	0.257608	0.666667	1.21391
Com_982_pos	8-Hydroxyguanosine	3.09	C10H13N5O6	299.24	Nucleotide And Its Derivates	"3868-31-3"	4476	27060	5218	9925	5232	8237	1.57109	0.651763	0.846793	0.666667	0.441853
Com_1003_pos	Cyanidin O-rutinoside	6.66	C27H31O15	595.52	Anthocyanins		8120	37990	10930	20000	69950	11870	0.560204	-0.835975	0.494715	0.777778	0.698209
Com_179_neg	Oenin chloride	5.572	C23H25ClO12	528.89	Anthocyanins	"7228-78-6"	4159	5901	626	3264	2640	1281	1.48727	0.572662	0.893965	0.666667	0.288724
Com_28_neg	Cyanidin O-acetylhexoside	7.12		490.1	Anthocyanins		3571	13080	9090	8695	14780	8273	0.810791	-0.302598	0.529138	0.444444	0.668873
Com_29_neg	Cyanidin O-syringic acid	5.28		466.1	Anthocyanins		8928	3338	2831	1789	1287	3588	2.26546	1.1798	0.175979	0.777778	1.2463
Com_347_neg	Idaein chloride	5.213	C21H21ClO11	484.84	Anthocyanins	"27661-36-5"	5566	7404	5158	4047	3567	1740	1.93799	0.954564	0.0979242	1	1.52662
Com_348_neg	Petunidin-3-O-glucoside chloride	5.282	C22H23O12.Cl	514.865	Anthocyanins	"6988-81-4"	7979	16120	6746	7600	3435	4885	1.9375	0.954196	0.145243	0.888889	1.3365
Com_371_neg	Cyanin chloride	4.725	C27H31ClO16	646.98	Anthocyanins	"2611-67-8"	496	2275	468	615	137	1070	1.77772	0.830026	0.504906	0.444444	0.74315
Com_372_neg	Cyanidin 3-O-glucoside	5.21	C21H21ClO11	484.84	Anthocyanins	"7084-24-4"	945	3184	4305	3323	1748	4076	0.922051	-0.117082	0.728395	0.555556	0.394992
Com_504_pos	Cyanidin 3-O-glucosyl-malonylglucoside	6.43		697.1	Anthocyanins		986	3089	2207	4507	1841	4096	0.601494	-0.733379	0.290646	0.777778	1.06508
Com_62_neg	Pelargonidin chloride	6.91	C15H11ClO5	306.7	Anthocyanins	"134-04-3"	3534	5013	3210	2742	2881	1771	1.59007	0.669093	0.0864845	1	1.46951
Com_63_neg	Delphinidin chloride	5.602	C15H11ClO7	338.7	Anthocyanins	"528-53-0"	2274	7074	2425	1947	2264	2082	1.87081	0.903662	0.319814	1	1.08871
Com_64_neg	Malvidin 3-galactoside chloride	5.515	C23H25ClO12	528.89	Anthocyanins	"30113-37-2"	1761	4130	1665	821	3027	1109	1.52431	0.608155	0.376929	0.777778	0.876656
Com_796_pos	Petunidin 3-O-glucoside	0.98	C22H23O12	479	Anthocyanins	"71991-88-3"	755100	289600	965200	706400	246200	382400	1.50554	0.590284	0.466984	0.777778	0.749833
Com_90_neg	Kinetin 9-riboside	1.03	C15H17N5O5	347.326	Anthocyanins	"4338-47-0"	1559	383	1595	1566	3172	4273	0.39252	-1.34916	0.150353	0.888889	1.34517
Com_362_neg	Geniposide	5.89	C17H24O10	388.371	Iridoid derivatives	"24512-63-8"	5376	3605	4277	3334	3120	3121	1.38465	0.469519	0.109427	1	1.57506
Com_1013_pos	Tectochrysin	6.9	C16H12O4	268.269	Flavones and Flavonols	"520-28-5"	1355	1901	443	2849	6359	339	0.387452	-1.36791	0.60739	0.666667	0.543353
Com_1053_pos	Flavone	10.783	C15H10O2	222.24	Flavones and Flavonols	"525-82-6"	1103	2401	1284	2439	4438	2115	0.532473	-0.909219	0.125641	0.888889	1.36681
Com_1056_pos	Isosinensetin	9.37	C20H20O7	372.375	Flavones and Flavonols	"17290-70-9"	5343	1769	5335	2280	5855	21200	0.424305	-1.23682	0.492953	0.777778	0.726474
Com_1061_pos	Nobiletin	10.518	C21H22O8	402.39	Flavones and Flavonols	"478-01-3"	69500	55400	81500	39950	53580	150900	0.844414	-0.243978	0.983462	0.666667	0.103097
Com_1062_pos	Sinensetin	9.55	C20H20O7	372.37	Flavones and Flavonols	"2306-27-6"	4386	4098	5688	2828	6937	32610	0.334442	-1.58017	0.482945	0.666667	0.764082
Com_124_neg	Quercetin O-acetylhexoside	6.9		506.1	Flavones and Flavonols		1431	558	411	1230	1537	1158	0.611465	-0.709658	0.230356	0.777778	1.24105
Com_220_neg	Quercetin	8.96	C15H10O7	302.236	Flavones and Flavonols	"117-39-5"	696	1291	2808	1594	2093	1508	0.923003	-0.115593	0.630344	0.666667	0.531846
Com_223_neg	Quercetin-3'-O-glucoside	6.53	C21H20O12	464.382	Flavones and Flavonols		6043	8050	8043	14950	15750	4867	0.622375	-0.684145	0.45076	0.666667	0.808322
Com_234_neg	3-Hydroxyflavone	10.049	C15H10O3	238.24	Flavones and Flavonols	"577-85-5"	6530	6573	10330	10160	10800	10670	0.740847	-0.432752	0.164808	0.888889	1.42519
Com_236_neg	Hyperoside	6.554	C21H20O12	464.38	Flavones and Flavonols	"482-36-0"	3193	1178	4862	4049	8947	3088	0.574049	-0.800755	0.320758	0.666667	1.01565
Com_293_neg	Kaempferol 3-O-robinobioside	6.55	C27H30O15	594.159	Flavones and Flavonols	"17297-56-2"	69520	170200	86010	111700	449200	100500	0.492486	-1.02185	0.402883	0.777778	0.850139
Com_346_neg	Rutin	6.451	C27H30O16	610.518	Flavones and Flavonols	"153-18-4"	89190	163200	172400	163900	659500	126400	0.447242	-1.16087	0.392026	0.666667	0.891571
Com_433_neg	Isoquercitrin	6.596	C21H20O12	464.38	Flavones and Flavonols	"482-35-9"	16620	7305	11300	13800	32380	13060	0.594615	-0.749972	0.273432	0.777778	1.0777
Com_456_pos	Chrysin O-malonylhexoside	7.59			Flavones and Flavonols		6191	16690	781	11590	9799	3321	0.957588	-0.062523	0.640643	0.555556	0.57724
Com_558_pos	Chrysin O-hexoside	6.19		416.2	Flavones and Flavonols		19060	48400	31600	18660	17890	15390	1.9072	0.931457	0.15956	1	1.41993
Com_55_neg	Myricitrin	6.547	C21H20O12	464.38	Flavones and Flavonols	"17912-87-7"	4071	3649	2486	8232	22720	5795	0.277737	-1.84821	0.0971955	1	1.54625
Com_646_pos	Myricetin 3-O-galactoside	7.19	C21H20O13	480.376	Flavones and Flavonols	"15648-86-9"	138300	305200	347500	438900	1092000	701100	0.354391	-1.49659	0.0559263	1	1.56657
Com_662_pos	Quercetin 7-O-rutinoside	6.4		610.2	Flavones and Flavonols		15440	54840	15490	51550	127000	23920	0.423618	-1.23916	0.267807	0.777778	1.07096
Com_692_pos	Syringetin 7-O-hexoside	0.97			Flavones and Flavonols		350000	1005000	267700	295800	201000	169500	2.43539	1.28415	0.19814	0.888889	1.2901
Com_693_pos	Syringetin 5-O-hexoside	0.97			Flavones and Flavonols		432700	1171000	293100	229900	200500	271400	2.70276	1.43444	0.178986	1	1.38263
Com_985_pos	Quercetin O-malonylhexoside	7.6			Flavones and Flavonols		2598	14160	8260	952	13300	5647	1.25725	0.330271	0.633603	0.666667	0.500093
Com_986_pos	Quercetin-O-glucoside	6.54	C21H20O12	464.376	Flavones and Flavonols		35480	92980	69470	45330	15440	23150	2.35856	1.2379	0.106489	0.888889	1.41681
Com_99_neg	Acacetin O-acetyl hexoside	5.69		488.1	Flavones and Flavonols		4927	3362	1663	5499	2838	5719	0.708025	-0.498128	0.378402	0.777778	0.909563
Com_239_neg	Naringenin	8.683	C15H12O5	272.25	Flavanones	"480-41-1"	1706	2120	2362	1740	2527	3131	0.836442	-0.257662	0.475175	0.777778	0.735378
Com_38_neg	Taxifolin O-glucoside	5.31	C21H22O12	466.392	Flavanones		2835	1410	1612	2159	1817	2095	0.96475	-0.0517723	0.744889	0.666667	0.367585
Com_52_neg	Neohesperidin	7.2	C28H34O15	610.56	Flavanones	"13241-33-3"	2797	1620	400	1192	2450	7955	0.415366	-1.26754	0.34836	0.666667	0.924284
Com_56_neg	Naringin	6.979	C27H32O14	580.53	Flavanones	"10236-47-2"	4712	13310	4616	7924	8050	10900	0.842376	-0.247465	0.496184	0.666667	0.812328
Com_59_neg	Narirutin	6.837	C27H32O14	580.535	Flavanones	"14259-46-2"	4562	5836	6961	6290	9480	7654	0.741078	-0.432304	0.15283	0.888889	1.29483
Com_677_pos	Naringenin O-malonylhexoside	7.46			Flavanones		1213	14510	1024	6551	2985	10230	0.847263	-0.239118	0.45822	0.666667	0.873645
Com_678_pos	Naringerin	8.64	C15H12O5	272.253	Flavanones	"67604-48-2"	586	2494	1053	460	2183	3471	0.67599	-0.564927	0.734253	0.555556	0.361186
Com_69_neg	Butin	8.61	C15H12O5	272.069	Flavanones	"492-14-8"	523	1496	1853	3905	4508	4202	0.306936	-1.70399	0.0770033	1	1.68026
Com_73_neg	Sakuranetin	1.01	C16H14O5	286.279	Flavanones	"2957-21-3"	18910	12790	28420	25370	9170	14610	1.22319	0.290654	0.565784	0.666667	0.589906
Com_167_neg	Pyrroloquinoline quinone	6.17	C14H6N2O8	330.012	Quinolines and derivatives	"72909-34-3"	47220	55970	59260	44800	49880	61350	1.04115	0.0581723	0.720191	0.555556	0.372454
Com_649_pos	4,6-Dihydroxyquinoline O-hexoside	1.09			Quinolines and derivatives		172800	383000	61540	183000	222900	157000	1.09671	0.133187	0.804208	0.555556	0.411176
Com_652_pos	4-Hydroxy-6-methylquinoline-3-carboxylic acid	13.14	C11H9NO3	203.194	Quinolines and derivatives	"35973-18-3"	83200	93270	84730	79270	83150	83950	1.06019	0.0843283	0.244416	0.888889	1.15646
Com_833_pos	Kynurenic acid	5.296	C10H7NO3	189.17	Quinolines and derivatives	"492-27-3"	180300	732600	109300	233500	224200	199400	1.55562	0.637493	0.867191	0.666667	0.397084
Com_1018_pos	Neocryptotanshinone	12.151	C19H22O4	314.376	Quinones	"109664-02-0"	30750	26470	11200	36850	19770	42840	0.687915	-0.539698	0.360487	0.777778	0.948358
Com_102_neg	Bisulfurous Acid	0.95	C11H8O2	172.18	Quinones	"58-27-5"	1600	782	2776	1092	820	777	1.91819	0.939742	0.278726	0.777778	1.16289
Com_1058_pos	Przewaquinone A	11.752	C19H18O4	310.344	Quinones	"76843-23-7"	202600	293000	90700	41130	82960	87140	2.77565	1.47282	0.0921448	1	1.47168
Com_669_pos	Tanshinone II B	10.795	C19H18O4	310.347	Quinones	"17397-93-2"	43530	67910	42540	61380	32660	62960	0.980764	-0.0280216	0.99655	0.444444	0.376887
Com_767_pos	Nortanshinone	15.76	C17H12O4	280.274	Quinones	"97399-70-7"	257400	217100	200700	179500	130100	284100	1.13727	0.185581	0.527321	0.666667	0.678629
Com_917_pos	Tanshinone I	12.815	C18H12O3	276.29	Quinones	"568-73-0"	20950	24880	18240	20690	8450	10630	1.61101	0.687968	0.171067	0.888889	1.36307
Com_72_neg	Mogroside ⅡA2	7.5	C42H72O14	801.025	Steroids and steroid derivatives	"88901-45-5"	2179	9931	530	810	1859	934	3.50819	1.81073	0.500443	0.666667	0.750212
Com_780_pos	Solanidine	0.96	C27H43NO	397.636	Steroids and steroid derivatives	"80-78-4"	140700	342500	187800	218400	298600	232700	0.895025	-0.160001	0.587928	0.666667	0.625253
Com_841_pos	Yamogenin	0.9	C27H42O3	414.621	Steroids and steroid derivatives	"512-06-1"	69120	61750	121800	92300	43290	52620	1.34249	0.424911	0.384836	0.777778	0.861073
Com_928_pos	Tomatidenol	12.27	C27H43NO2	413.636	Steroids and steroid derivatives	"546-40-7"	743800	202900	712000	491000	352300	242400	1.52777	0.611427	0.555957	0.666667	0.688285
Com_653_pos	4-Ketolutein	0.73	C45H54O3	582.9	Carotenoids		59820	91960	67060	49870	64340	46970	1.35774	0.441204	0.142591	0.888889	1.33088
Com_1031_pos	Selgin C-hexoside derivative	0.87			Flavonoids		199000	300500	152700	213600	172500	221800	1.07287	0.10148	0.874085	0.555556	0.428418
Com_1032_pos	Selgin O-malonylhexoside	7.19			Flavonoids		56740	46910	20270	54290	36600	49230	0.884385	-0.177254	0.604841	0.555556	0.613796
Com_1034_pos	methylApigenin C-hexoside	0.73	C22H22O10	446.404	Flavonoids		365600	712600	471300	560300	611300	621200	0.86429	-0.210412	0.446293	0.666667	0.874355
Com_1035_pos	methylApigenin C-pentoside	1.01	C21H20O9	416.378	Flavonoids		8107	2225	7345	2619	9379	5525	1.00879	0.0126237	0.989206	0.444444	0.404122
Com_1040_pos	Oroxin B	6.982	C27H30O15	594.518	Flavonoids	"114482-86-9"	12530	26920	2302	2736	9985	23370	1.15685	0.210206	0.949014	0.555556	0.18006
Com_1042_pos	di-C,C-pentosyl-luteolin	0.73	C25H26O14	550.46	Flavonoids		301600	630500	265200	510000	294600	314900	1.0695	0.0969302	0.950784	0.555556	0.406947
Com_153_neg	Spiraeoside	6.59	C21H20O12	464.096	Flavonoids	"20229-56-5"	10700	6369	9833	11160	23230	6040	0.665397	-0.587713	0.555441	0.666667	0.662352
Com_218_neg	Methylophiopogonanone A	0.78	C19H18O6	342.343	Flavonoids	"74805-92-8"	16420	18590	16450	13710	11360	15330	1.27376	0.349096	0.0874992	1	1.54597
Com_226_neg	Syringic acid O-glucoside	4.82		360.1	Flavonoids		316900	947700	182300	230900	109200	126400	3.10161	1.63302	0.179765	0.888889	1.31779
Com_228_neg	Di-O-methylquercetin	9.19	C17H14O7	330.1	Flavonoids		3190000	2247000	2177000	2267000	1897000	2749000	1.1014	0.139343	0.600392	0.444444	0.534996
Com_240_neg	Lonicerin	6.73	C27H30O15	594.526	Flavonoids	"20633-84-5"	60320	144600	80820	126500	417900	104400	0.440413	-1.18307	0.260429	0.777778	1.10075
Com_262_neg	Afzelechin	0.68	C15H14O5	274.084	Flavonoids	"2545-00-8"	887200	1172000	836000	850000	833100	819900	1.15669	0.210005	0.325204	0.888889	1.08854
Com_358_neg	Rutin hydrate	6.36	C27H30O16.xH2O	610.52	Flavonoids	"207671-50-9"	45140	122700	121000	115200	363800	78510	0.518089	-0.948727	0.407729	0.444444	0.828709
Com_378_neg	Chrysoeriol O-acetylhexoside	4.81		504.1	Flavonoids		4892	4939	4258	2681	2256	1240	2.28088	1.18959	0.0594246	1	1.71701
Com_47_neg	Isorhamnetin-3-O-neohespeidoside	6.79	C28H32O16	624.552	Flavonoids	"55033-90-4"	416	2096	1677	2509	5874	3355	0.356875	-1.48651	0.131495	1	1.4134
Com_488_pos	Tricin 5-O-hexoside	7.19	C23H24O12	492.43	Flavonoids		32990	43370	11310	19190	12770	43570	1.16073	0.215033	0.812417	0.444444	0.367313
Com_489_pos	Tricetin O-hexoside	6.46			Flavonoids		83920	102600	70380	57180	50430	51360	1.61603	0.692452	0.0375137	1	1.75618
Com_546_pos	Apigenin C-pentoside	0.73	C20H18O9	402.35	Flavonoids		187300	429200	305400	455700	332400	183900	0.948457	-0.076346	0.91227	0.555556	0.230336
Com_604_pos	Syringetin 3-O-hexoside	0.98		508.1	Flavonoids		237700	1042000	94970	129900	83800	61390	4.99716	2.32111	0.225546	0.888889	1.25305
Com_605_pos	Luteolin 3',7-di-O-glucoside	4.66		610.1	Flavonoids		13030	30220	26040	12640	11860	24710	1.40805	0.493696	0.387277	0.888889	0.860391
Com_606_pos	C-hexosyl-luteolin O-hexosyl-O-pentoside	0.72		742.1	Flavonoids		211900	329300	197000	201600	231900	259800	1.06476	0.090532	0.831154	0.555556	0.360511
Com_607_pos	Chrysoeriol 6-C-hexoside 8-C-hexoside-O-hexoside	0.95		786.1	Flavonoids		9212	21870	17910	3561	12290	4089	2.45697	1.29688	0.110867	0.888889	1.42942
Com_608_pos	Eriodictyol O-malonylhexoside	7.12	C24H24O14	536	Flavonoids		7995	14500	8934	18130	17370	15390	0.617587	-0.695286	0.0977359	1	1.59899
Com_614_pos	O-methylnaringenin C-pentoside	0.72	C21H22O9	418.1	Flavonoids		877000	1435000	1205000	1328000	698400	663000	1.30773	0.387061	0.330798	0.777778	0.979394
Com_660_pos	C-hexosyl-chrysoeriol O-rutinoside	0.7		770.1	Flavonoids		14940	26990	13430	15890	3339	17760	1.49666	0.581748	0.399273	0.444444	0.910378
Com_691_pos	Chalcone	6.47	C15H12O	208.255	Flavonoids	"94-41-7"	157400	233200	236500	333900	782400	518100	0.383688	-1.38199	0.0448461	1	1.66871
Com_694_pos	Selgin O-hexosyl-O-hexoside	0.97			Flavonoids		767700	287600	625500	595900	244800	287500	1.48981	0.575125	0.383	0.888889	0.873238
Com_701_pos	C-hexosyl-chrysoeriol O-hexoside	1	C28H32O16	624.552	Flavonoids		76090	35210	95020	72970	18490	40740	1.56067	0.642162	0.36748	0.777778	0.895332
Com_702_pos	3’,4’,5’-Tricetin 5-O-hexoside	6.62	C24H26O12	506.46	Flavonoids		15370	13510	2273	6743	14100	5064	1.20249	0.266029	0.992932	0.555556	0.118974
Com_768_pos	Eriodictyol-7-O-glucoside	5.77	C21H22O11	450.393	Flavonoids	"38965-51-4"	740	3111	716	3420	3686	4268	0.40153	-1.31642	0.136144	1	1.52634
Com_794_pos	Hecogenin	6.08	C27H42O4	430.628	Flavonoids	"467-55-0"	7836	1537	3141	3883	10680	7400	0.569776	-0.811532	0.289948	0.777778	1.06328
Com_814_pos	C-hexosyl-apigenin O-hexosyl-O-hexoside	0.98	C33H40O20	756.66	Flavonoids		7684	6645	2559	960	4831	1074	2.46001	1.29867	0.167096	0.888889	1.28992
Com_824_pos	5-O-Methylvisammioside	7.037	C22H28O10	452.45	Flavonoids	"84272-85-5"	324600	1148000	178700	811700	1081000	1011000	0.568688	-0.81429	0.254452	0.666667	1.24133
Com_847_pos	Limocitrin O-hexoside	0.97	C23H24O13	508.43	Flavonoids		217400	1276000	85630	196000	199100	81700	3.31172	1.72758	0.495533	0.777778	0.766578
Com_882_pos	8-C-hexosyl chrysoeriol O-hexoside	0.92			Flavonoids		122600	79920	169500	135400	62290	69180	1.39401	0.479243	0.346301	0.777778	0.930447
Com_88_neg	Kuwanon A	0.7	C25H24O6	420.454	Flavonoids	"62949-77-3"	101400	158700	122000	110300	98660	86330	1.29398	0.371818	0.192812	0.888889	1.25933
Com_891_pos	methylLuteolin C-hexoside	0.71	C22H22O11	448.4	Flavonoids		117800	246600	148500	154800	133200	175800	1.10586	0.145175	0.821782	0.555556	0.414296
Com_892_pos	Tricin 4'-O-(syringyl alcohol)ether derivative	1.08			Flavonoids		80470	135100	58700	57040	50230	63890	1.60242	0.680251	0.223707	0.888889	1.26507
Com_918_pos	Aempferol-3-O-rutinoside	6.51	C27H30O15	594.526	Flavonoids	"17650-84-9"	5238	13390	7131	19430	40990	17050	0.332503	-1.58856	0.0472285	1	1.60268
Com_930_pos	C-hexosyl-apigenin O-hexosyl-O-pentoside	0.65			Flavonoids		123600	269600	126100	132200	135100	166000	1.19848	0.261202	0.700271	0.666667	0.524121
Com_932_pos	Chrysoeriol O-malonylhexoside	7.51			Flavonoids		42080	94420	12580	74100	61670	87740	0.666995	-0.584253	0.357466	0.666667	1.04624
Com_940_pos	Chrysoeriol O-feruloylhexosyl-O-hexoside	0.99			Flavonoids		12870	6295	960	3811	959	3822	2.3423	1.22792	0.566967	0.777778	0.625351
Com_941_pos	Tricetin O-malonylhexoside	6.11			Flavonoids		787	2074	3233	4201	1973	7366	0.450074	-1.15177	0.222919	0.777778	1.15392
Com_94_neg	Tricin O-saccharic acid	6.58		522.1	Flavonoids		7425	13050	2774	23800	10010	7728	0.559704	-0.837263	0.324991	0.777778	1.02272
Com_987_pos	Selgin C-hexoside	0.74	C22H22O12	478.4	Flavonoids		166300	276400	210600	225200	174600	205400	1.07948	0.110334	0.738287	0.555556	0.483227
Com_988_pos	Selgin 5-O-hexoside	0.94	C22H22O12	478.4	Flavonoids		251600	53430	305900	175100	59880	79770	1.941	0.956801	0.462936	0.666667	0.786095
Com_989_pos	methylQuercetin O-hexoside	0.98			Flavonoids		431400	78180	545000	299300	72840	145200	2.03847	1.02748	0.476135	0.777778	0.752045
Com_991_pos	methylChrysoeriol 5-O-hexoside	0.97	C23H24O11	476.43	Flavonoids		41830	19300	51450	42730	37150	35660	0.974381	-0.0374418	0.764327	0.555556	0.452495
Com_994_pos	methylNaringenin C-pentoside	0.72	C21H22O9	418.394	Flavonoids		1049000	1646000	1227000	1410000	1716000	1363000	0.873691	-0.194805	0.39689	0.777778	0.885256
Com_997_pos	methylChrysoeriol C-hexoside	7.3	C23H24O11	476.43	Flavonoids		16990	22450	30310	34900	32910	20960	0.785738	-0.347879	0.351685	0.777778	0.911371
Com_999_pos	Calycosin-7-O-beta-D-glucoside	6.581	C22H22O10	446.404	Flavonoids	"20633-67-4"	192700	333700	125800	223600	326700	293300	0.773115	-0.371245	0.373918	0.666667	0.959011
Com_200_neg	D-Ribose 5-phosphate	0.89	C5H11O8P	230.11	Pentose phosphates	"3615-55-2"	24770	32080	60630	33990	46780	42880	0.950101	-0.0738471	0.714476	0.666667	0.434863
Com_21_neg	5-Phosphoribosyl 1-pyrophosphate	1.01	C5H13O14P3	196.25	Pentose phosphates	"97-55-2"	1164	399	6625	6609	416	1548	0.955092	-0.066289	0.929224	0.555556	0.119094
Com_280_neg	phosphoribosyl pyrophosphate	0.88	C5H13O14P3	196.25	Pentose phosphates		2278	3514	1846	4249	741	381	1.42208	0.508004	0.36496	0.666667	0.968888
Com_336_neg	D-Xylulose 5-phosphate	0.9	C5H11O8P	230.11	Pentose phosphates	"4212-65-1"	29990	44370	76450	47490	46640	55560	1.00748	0.0107542	0.838595	0.666667	0.235453
Com_385_neg	D-Arabinose 5-phosphate	0.9	C5H11O8P	230.11	Pentose phosphates	"13137-52-5"	36450	52650	69480	53550	66660	61540	0.872517	-0.196745	0.473311	0.666667	0.761718
Com_387_neg	Deoxyribose 5-Phosphate	0.82	C5H11O7P	235.084	Pentose phosphates	"102916-66-5"	65090	16750	95960	58390	17320	17470	1.90813	0.932163	0.426637	0.666667	0.822604
Com_1036_pos	LPC(1-acyl 18:3)	12.59	C26H48NO7P	517.63	Phospholipid		533500	664800	348900	359000	580800	1104000	0.757021	-0.401594	0.618464	0.666667	0.534593
Com_1045_pos	LysoPC 20:2 (2n isomer)	13.26	C28H54NO7P	547.36	Phospholipid		3942	2925	2645	5259	7682	7783	0.458985	-1.12348	0.0115874	1	1.7823
Com_339_neg	Lysopa 16:0	12.54	C19H39O7P	410.48	Phospholipid		2114	2342	1205	1416	3270	1594	0.901433	-0.149708	0.842368	0.444444	0.207215
Com_48_neg	LysoPE 16:0 (2n isomer)	12.5	C21H44NO7P	453.3	Phospholipid		159800	158900	121600	87980	220900	270800	0.759557	-0.39677	0.662981	0.666667	0.474969
Com_560_pos	LysoPC 16:2	11.06	C24H46NO7P	491.308	Phospholipid		1501	2372	5566	9648	4709	8623	0.410748	-1.28367	0.105099	0.888889	1.46063
Com_567_pos	LysoPC 16:1	11.57	C24H48NO7P	493.3	Phospholipid		2389	4835	2630	2952	5178	4018	0.811162	-0.301937	0.444144	0.777778	0.789378
Com_663_pos	LysoPC 18:3	12.56	C26H48NO7P	517.3	Phospholipid		517400	541400	287600	377000	534300	953900	0.721853	-0.470223	0.444106	0.666667	0.782712
Com_664_pos	LysoPC 18:2	12.14	C26H50NO7P	519.3	Phospholipid		252100	246600	172700	265000	280700	433500	0.685662	-0.544431	0.141453	1	1.34064
Com_709_pos	LysoPC 16:2 (2n isomer)	10.88	C24H46NO7P	491.3	Phospholipid		8759	1834	13240	11970	9362	10590	0.746601	-0.42159	0.44193	0.666667	0.87559
Com_710_pos	LysoPC 18:3 (2n isomer)	11.33	C26H48NO7P	517.2	Phospholipid		454300	1058000	377500	749000	855300	919500	0.748792	-0.417364	0.340955	0.666667	1.0707
Com_711_pos	LysoPC 18:1 (2n isomer)	12.7	C26H52NO7P	521.4	Phospholipid		92050	151400	115800	126800	158200	348600	0.566998	-0.818584	0.249921	0.888889	1.15345
Com_712_pos	LysoPC 18:1	12.86	C26H52NO7P	521.1	Phospholipid		18220	11890	8139	22560	10940	40380	0.517718	-0.949762	0.275938	0.777778	1.08303
Com_713_pos	LysoPC 18:2 (2n isomer)	11.95	C26H50NO7P	519	Phospholipid		141000	197400	114100	157800	191400	285100	0.713385	-0.487248	0.232542	0.777778	1.14939
Com_714_pos	LysoPE 18:2 (2n isomer)	12.08	C23H44NO7P	477.6	Phospholipid		37410	17130	17290	15600	22040	45700	0.861891	-0.214423	0.79058	0.555556	0.288793
Com_77_neg	Lysope 14:0	11.27	C19H40NO7P	425.5	Phospholipid		2304	946	1453	1808	2762	2893	0.630176	-0.666174	0.181307	0.888889	1.27891
Com_785_pos	LysoPC 20:4	12.69	C28H50NO7P	543.4	Phospholipid		20320	22910	23930	26480	41640	70240	0.4854	-1.04275	0.145129	1	1.46467
Com_786_pos	LysoPC 15:1	11.45	C23H46NO7P	479.1	Phospholipid		1804	2051	446	438	454	1133	2.12395	1.08675	0.326162	0.777778	0.984666
Com_787_pos	LysoPC 15:0	11.94	C23H48NO7P	481.3	Phospholipid		28360	48410	23190	18290	33090	52450	0.962728	-0.0548005	0.998042	0.555556	0.138387
Com_78_neg	Lysope 16:0	12.48	C21H44NO7P	453.55	Phospholipid		165600	165400	121600	96490	237400	270600	0.74873	-0.417482	0.595314	0.666667	0.571095
Com_79_neg	Lysope 18:0	13.73	C23H48NO7P	479.588	Phospholipid		1872	1508	2211	896	2664	5333	0.628697	-0.669564	0.695028	0.666667	0.45163
Com_80_neg	Lysope 18:1	12.81	C23H46NO7P	479.588	Phospholipid		5877	5299	7721	4291	10150	16050	0.619757	-0.690226	0.458427	0.666667	0.801598
Com_817_pos	LysoPC 16:0 (2n isomer)	12.55	C24H50NO7P	495.33	Phospholipid		2928000	3460000	1787000	2018000	3651000	5793000	0.713226	-0.487568	0.482855	0.777778	0.724214
Com_818_pos	LysoPC 14:0 (2n isomer)	11.36	C22H46NO7P	467.3	Phospholipid		23080	14660	19440	22940	39660	37050	0.573808	-0.801359	0.0703576	0.888889	1.53446
Com_819_pos	LysoPC 18:0	13.8	C26H54NO7P	523.36	Phospholipid		67000	49170	61560	44880	75450	147300	0.664088	-0.590553	0.478534	0.666667	0.764681
Com_842_pos	LPC(1-acyl 18:1)	12.76	C26H52NO7P	521.67	Phospholipid		88570	125600	90220	88250	152400	279200	0.585534	-0.772174	0.316617	0.666667	1.04146
Com_843_pos	LPC(1-acyl 18:2)	12.18	C26H50NO7P	519.65	Phospholipid		971200	1145000	671600	863000	1050000	1494000	0.818257	-0.289375	0.428115	0.666667	0.816272
Com_844_pos	LPC(1-acyl 16:1)	11.54	C24H48NO7P	493.61	Phospholipid		6480	6894	3180	1289	3318	11390	1.03482	0.0493785	0.640163	0.555556	0.497808
Com_845_pos	LPC(1-acyl 16:2)	10.99	C24H46NO7P	491.6	Phospholipid		6637	3839	5341	6420	8990	5988	0.739181	-0.436	0.203857	0.777778	1.21046
Com_846_pos	LPC(1-acyl 16:0)	12.59	C24H50NO7P	495.63	Phospholipid		1518000	1800000	906400	1135000	1744000	3177000	0.697556	-0.519619	0.445768	0.666667	0.784445
Com_887_pos	LysoPC 20:2	13.26	C28H54NO7P	547.7	Phospholipid		4753	3513	6013	1460	4418	7290	1.08437	0.116859	0.655323	0.555556	0.535603
Com_979_pos	Lysopc 17:0	13.17	C25H52NO7P	509.657	Phospholipid	"50930-23-9"	5914	9860	5777	1875	6860	16760	0.845303	-0.24246	0.83997	0.555556	0.219459
Com_980_pos	Lysopc 14:0	11.37	C22H46NO7P	467.577	Phospholipid	"20559-16-4"	6250	8830	10480	12660	18980	16410	0.531946	-0.910649	0.0320409	1	1.67523
Com_547_pos	Ambroxane	14.01	C16H28O	236.393	Ethers	"6790-58-5"	15020	13900	12510	10940	17070	18370	0.893273	-0.162827	0.638666	0.666667	0.510638
Com_883_pos	Azoxystrobin acid	10.49			Ethers		18650	26060	18270	18840	11830	13120	1.43823	0.524292	0.114574	0.777778	1.40806
Com_343_neg	5-Hydroxymethyluracil	0.96	C5H6N2O3	142.113	Pyrimidines and pyrimidine derivatives	"4433-40-3"	9023	15780	20040	17460	12480	13990	1.02078	0.0296763	0.937452	0.555556	0.127595
Com_447_pos	2,2'-Cyclouridine	1.01	C9H10N2O5	226.186	Pyrimidines and pyrimidine derivatives	"3736-77-4"	1871	13310	1243	4169	11520	3885	0.839072	-0.253133	0.516262	0.666667	0.724182
Com_543_pos	Tetraethylammonium fluoride dihydrate	1.04	C8H20FN	149.25	Pyrimidines and pyrimidine derivatives	"63123-01-3"	378400	520000	338200	504900	321600	483400	0.944042	-0.0830778	0.789801	0.444444	0.496134
Com_417_neg	Pinoresinol-glucoside	7.23	C26H32O11	520.526	Lignans	"69251-96-3"	2194	4662	806	4371	6654	4914	0.480708	-1.05677	0.19714	0.888889	1.34129
Com_795_pos	Podophyllotoxin	11.55	C22H22O8	414.412	Lignans	"518-28-5"	1543	6717	2492	6512	8201	4957	0.546619	-0.871392	0.20835	0.777778	1.29169
Com_942_pos	Manglieside E	5.91	C28H38O13	582.6	Lignans		4242	6155	2743	1171	4655	1862	1.70916	0.773285	0.252958	0.777778	1.11963
Com_960_pos	Fargesin	6.7	C21H22O6	370.396	Lignans	"31008-19-2"	4206	16440	9858	1415	1990	10760	2.15348	1.10667	0.246871	0.777778	1.1213
Com_400_neg	D-Erythronolactone	4.05	C4H6O4	118.027	Lactones	"15667-21-7"	33450	27020	39700	26250	20610	24730	1.39922	0.484621	0.0788691	1	1.53166
Com_835_pos	delta-Hexanolactone	1	C6H10O2	114.142	Lactones	"823-22-3"	126800	158400	150200	118000	119900	125600	1.1978	0.260386	0.110224	1	1.53519
Com_904_pos	Lactucin	0.67	C15H16O5	276.1	Lactones	"1891-29-8"	23970000	33910000	18420000	24040000	19370000	20880000	1.18681	0.247089	0.509017	0.555556	0.778168
Com_1008_pos	1-Methyladenine	1.05	C6H7N5	149.153	Purines and purine derivatives	"5142-22-3"	6673	32560	12950	5584	15620	21280	1.2283	0.29666	0.832066	0.444444	0.251269
Com_143_neg	Guanine	2.77	C5H5N5O	151.126	Purines and purine derivatives	"73-40-5"	21300	36890	28920	18260	11740	23640	1.62397	0.699529	0.1298	0.888889	1.36607
Com_329_neg	1-Methylguanine	4.09	C6H7N5O	165.153	Purines and purine derivatives	"938-85-2"	514	856	749	820	197	1317	0.907883	-0.139421	0.825497	0.555556	0.323232
Com_37_neg	Theobromine-d6	0.94	C7H2D6N4O2	186.201	Purines and purine derivatives	"117490-40-1"	4923	12190	1860	2636	2591	6813	1.57583	0.656112	0.672696	0.555556	0.525502
Com_461_pos	Purine	4.1	C5H4N4	120.112	Purines and purine derivatives	"120-73-0"	3578	3707	5018	790	2547	2080	2.27118	1.18344	0.115426	1	1.53152
Com_516_pos	7-methylguanine	4.11	C6H7N5O	165.065	Purines and purine derivatives	"578-76-7"	1723000	3572000	1721000	1240000	1491000	1205000	1.78252	0.833919	0.158649	1	1.40954
Com_618_pos	Aminopurine	1.24	C5H5N5	135.1	Purines and purine derivatives		4755000	5352000	5345000	3214000	3788000	3910000	1.41606	0.501878	0.0123524	1	1.81082
Com_667_pos	Adenine	1.032	C5H5N5	135.127	Purines and purine derivatives	"73-24-5"	7912000	9725000	7758000	6315000	5552000	6800000	1.36042	0.444054	0.0324294	1	1.67294
Com_724_pos	Hypoxanthine	1.509	C5H4N4O	136.11	Purines and purine derivatives	"68-94-0"	22330	22870	13510	27760	15770	34890	0.748661	-0.417615	0.419851	0.777778	0.864469
Com_900_pos	2-Hydroxy-6-Aminopurine	2.76	C5H5N5O	151.126	Purines and purine derivatives	"3373-53-3"	382500	915600	461500	355600	208300	569900	1.55195	0.634081	0.319484	0.777778	0.996917
Com_901_pos	7-Methylxanthine	4.68	C6H6N4O2	166.049	Purines and purine derivatives	"552-62-5"	1155	7585	3040	451	1070	2173	3.18896	1.67308	0.204871	0.888889	1.18576
Com_927_pos	3-Methylxanthine	4.73	C6H6N4O2	166.137	Purines and purine derivatives	"1076-22-8"	6485	25030	5986	3038	7434	4264	2.54486	1.34758	0.239514	0.777778	1.15153
Com_192_neg	p-Hydroxybenzaldehyde	6.214	C7H6O2	122.12	Carbonyl compounds	"123-08-0"	19140	15310	12710	17240	13600	22590	0.88265	-0.180086	0.568435	0.666667	0.603656
Com_356_neg	Ethylvanillin	8.701	C9H10O3	166.17	Carbonyl compounds	"121-32-4"	1472	1743	1697	2838	2394	2581	0.628696	-0.669566	0.00300385	1	1.87599
Com_415_neg	Xanthoxyline	10.97	C10H12O4	196.2	Carbonyl compounds	"90-24-4"	1624	1648	1407	2192	1695	2061	0.786651	-0.346204	0.0728116	1	1.56569
Com_502_pos	Germacrone	13.552	C15H22O	218.335	Carbonyl compounds	"6902-91-6"	14740	57710	15240	14650	15960	8947	2.2168	1.14848	0.309386	0.777778	1.05972
Com_612_pos	3-Hydroxykynurenine	5.96	C10H12N2O4	224.1	Carbonyl compounds	"2147-61-7"	32620	137300	6377	17690	29100	19260	2.66914	1.41638	0.73104	0.666667	0.464276
Com_733_pos	Methional	0.84	C4H8OS	104.171	Carbonyl compounds	"3268-49-3"	1276000	1251000	981500	1148000	1078000	1150000	1.03925	0.0555395	0.744468	0.666667	0.428609
Com_902_pos	Quinone	0.93	C6H4O2	108.021	Carbonyl compounds	"106-51-4"	835500	890000	790300	845000	886400	778200	1.00247	0.0035598	0.960142	0.444444	0.152909
Com_964_pos	Muscone	15.95	C16H30O	238.41	Carbonyl compounds	"541-91-3"	23960	14080	15450	13760	14710	16470	1.19025	0.251269	0.464427	0.666667	0.80244
Com_974_pos	NNK	5.898	C10H13N3O2	207.23	Carbonyl compounds	"64091-91-4"	16670	31290	21120	10830	7470	6937	2.73725	1.45273	0.0146254	1	1.77547
Com_739_pos	Heteroclitin D	0.72	C27H30O8	482.522	Tannins	"140369-76-2"	15700	20660	14910	3368	16240	12910	1.57667	0.656876	0.320225	0.777778	1.06434
Com_827_pos	Gomisin F	12.63	C28H34O9	514.572	Tannins	"62956-47-2"	2765	5960	3346	395	2160	391	4.09742	2.03472	0.0798295	1	1.59133
Com_104_neg	3-Hydroxycinnamic acid	6.98	C9H8O3	164.16	Cinnamic acids and derivatives	"14755-02-3"	272000	308500	451800	506200	762600	572300	0.560697	-0.834706	0.0419951	1	1.6307
Com_1052_pos	Sinapinic Acid	6.865	C11H12O5	224.21	Cinnamic acids and derivatives	"530-59-6"	862100	956800	711900	937300	831100	782800	0.992004	-0.0115825	0.908529	0.555556	0.357809
Com_106_neg	p-Coumaric acid ethyl ester	9.387	C11H12O3	192.21	Cinnamic acids and derivatives	"7362-39-2"	8759	4088	3661	2286	4280	2990	1.7275	0.788687	0.213696	0.777778	1.20129
Com_126_neg	p-Hydroxy-cinnamic acid	6.531	C9H8O3	164.16	Cinnamic acids and derivatives	"7400-08-0"	1188000	1379000	816500	1603000	1072000	2783000	0.619916	-0.689856	0.269223	0.777778	1.12064
Com_127_neg	Caffeic acid	5.801	C9H8O4	180.16	Cinnamic acids and derivatives	"331-39-5"	2116000	5328000	4005000	4741000	7164000	5600000	0.654042	-0.612545	0.214589	0.888889	1.23386
Com_159_neg	Sodium ferulate	6.81	C10H9NaO4	216.17	Cinnamic acids and derivatives	"24276-84-4"	539900	1228000	281100	966100	977700	2151000	0.500391	-0.998873	0.201638	0.777778	1.2538
Com_233_neg	p-Coumaric Acid	6.549	C9H8O3	164.16	Cinnamic acids and derivatives	"501-98-4"	805400	1076000	557600	1160000	893600	2014000	0.599616	-0.737888	0.189626	0.888889	1.25291
Com_26_neg	p-Coumaric acid 4-O-hexoside	5.54			Cinnamic acids and derivatives		11950	19450	9025	10030	7352	9114	1.5257	0.609473	0.227055	0.777778	1.23445
Com_285_neg	3-Phenylpropanoic acid	0.7	C9H10O2	150.174	Cinnamic acids and derivatives	"501-52-0"	712000	644200	589400	617100	615100	528100	1.10527	0.144394	0.254545	0.777778	1.08356
Com_288_neg	Caffeic acid O-glucoside	5.38	C15H18O9	342	Cinnamic acids and derivatives		135000	81160	123400	110600	104900	81690	1.14257	0.192281	0.559283	0.666667	0.678235
Com_364_neg	4-Methoxycinnamic acid	8.56	C10H10O3	178	Cinnamic acids and derivatives	"830-09-1"	6424	4927	2678	4700	6142	8700	0.71789	-0.478166	0.321186	0.666667	0.983631
Com_405_neg	3-Hydroxy-4-methoxycinnamic acid	5.34	C10H10O4	194.058	Cinnamic acids and derivatives	"537-98-4"	8197	13160	3525	812	2239	928	6.25333	2.64462	0.023854	1	1.71137
Com_422_neg	Ferulic acid methyl ester	8.84	C11H12O4	208.21	Cinnamic acids and derivatives	"2309-07-1"	53200	18190	35870	13840	10890	35830	1.77114	0.824675	0.267395	0.888889	1.07459
Com_428_neg	Ethyl caffeate	8.507	C11H12O4	208.211	Cinnamic acids and derivatives	"102-37-4"	252	6470	2718	2334	3352	1578	1.29956	0.378023	0.761302	0.555556	0.377271
Com_50_neg	Isoacteoside	6.44	C29H36O15	624.595	Cinnamic acids and derivatives	"61303-13-7"	2663	5427	1886	6231	3742	4556	0.686627	-0.542402	0.283796	0.777778	1.147
Com_552_pos	N-hexosyl-p-coumaroyl putrescine	17.63		396.1	Cinnamic acids and derivatives		11950	7328	5367	8270	7503	7951	1.03882	0.0549477	0.951153	0.666667	0.0860924
Com_555_pos	N'-p-Coumaroyl agmatine	13.08		276.2	Cinnamic acids and derivatives		198400	236800	132600	128200	90620	132200	1.61757	0.69383	0.0979269	1	1.46414
Com_556_pos	N-p-Coumaroyl agmatine	13.08	C14H20N4O2	276.1	Cinnamic acids and derivatives		112100	76020	81600	91320	67800	85190	1.10401	0.14275	0.573465	0.444444	0.576905
Com_559_pos	N', N''-di-p-coumaroylspermine	5.31		494.297	Cinnamic acids and derivatives		16370	25120	12810	8644	8601	13110	1.78883	0.839018	0.0873453	0.888889	1.48986
Com_615_pos	N-Feruloyl spermidine	17.03		320.1	Cinnamic acids and derivatives		1399000	1348000	1364000	1329000	1375000	1168000	1.06173	0.0864104	0.33657	0.777778	1.03228
Com_616_pos	N-Caffeoyl putrescine	4.56	C13H18N2O3	250.1	Cinnamic acids and derivatives	"29554-26-5"	1699	8669	9970	7368	22510	14040	0.46309	-1.11063	0.248807	0.777778	1.12691
Com_617_pos	O-Feruloyl 4-hydroxylcoumarin	17.01	C19H14O6	338.1	Cinnamic acids and derivatives		1297000	1262000	1296000	1206000	1199000	1232000	1.05994	0.0839819	0.00901343	1	1.81127
Com_628_pos	N-p-hydroxybenxoylputrescine	4.12			Cinnamic acids and derivatives		4148	6410	9334	20070	7492	8069	0.558278	-0.840945	0.256219	0.777778	1.09972
Com_641_pos	Cinnamic Acid	0.87	C9H8O2	148.16	Cinnamic acids and derivatives	"621-82-9"	256000	648000	275400	427800	441500	460200	0.8871	-0.172831	0.546996	0.666667	0.751204
Com_696_pos	2-Hydroxycinnamate	5.54	C9H8O3	164.158	Cinnamic acids and derivatives	"614-60-8"	3467000	8734000	3937000	6454000	6982000	10120000	0.685091	-0.545633	0.261182	0.777778	1.16122
Com_748_pos	N-Feruloyl putrescine	5.04	C14H20N2O3	264.1	Cinnamic acids and derivatives	"501-13-3"	2372	8117	11790	11920	20700	11420	0.505881	-0.98313	0.218676	0.888889	1.22747
Com_776_pos	2-Methylcinnamic acid	5.53	C10H10O2	162.185	Cinnamic acids and derivatives	"2373-76-4"	34170	115500	47080	77400	126000	155900	0.547593	-0.868825	0.188374	0.888889	1.27579
Com_816_pos	5-O-Caffeoylshikimic acid	11.63	C16H16O8	336.293	Cinnamic acids and derivatives	"180981-12-8"	15890	10160	19590	9867	11110	22530	1.04903	0.0690513	0.811723	0.555556	0.330905
Com_92_neg	O-p-coumaroyl-O-salicyloyl quinic acid	5.55	C23H22O10	458.1	Cinnamic acids and derivatives		5054	8143	4858	6292	4495	3853	1.23327	0.302483	0.411261	0.777778	0.861595
Com_946_pos	N-p-Coumaroylagmatine	12.15	C14H20N4O2	276.334	Cinnamic acids and derivatives	"7295-86-5"	73070	137100	57390	64080	75280	94520	1.14401	0.194094	0.804134	0.555556	0.395843
Com_961_pos	Ferulic acid O-hexoside	5.86	C16H20O9	356.32	Cinnamic acids and derivatives		20450	49100	28680	8713	16170	10980	2.73903	1.45367	0.0409824	1	1.64648
Com_138_neg	Succinic acid	1.936	C4H6O4	118.09	Tca Cycle	"110-15-6"	18340000	21900000	25660000	26320000	25810000	15980000	0.967552	-0.0475882	0.932672	0.666667	0.103443
Com_194_neg	Citric acid	1.516	C6H8O7	192.12	Tca Cycle	"77-92-9"	13980000	36300000	18230000	18780000	8185000	14600000	1.64826	0.720945	0.278783	0.666667	1.07687
Com_195_neg	cis-Aconitic acid	1.766	C6H6O6	174.11	Tca Cycle	"585-84-2"	289500	1103000	328700	580500	593500	493500	1.0322	0.045728	0.743372	0.666667	0.501275
Com_340_neg	Fumaric Acid	1.11	C4H4O4	116.072	Tca Cycle	"110-17-8"	663100	1463000	968000	1004000	897400	836400	1.13014	0.176503	0.78156	0.555556	0.409939
Com_403_neg	L(-)-Malic acid	1.08	C4H6O5	134.022	Tca Cycle	"636-61-3"	35860000	79970000	49260000	52440000	42700000	39830000	1.22316	0.290614	0.587398	0.555556	0.644307
Com_1011_pos	Reserpine	8.12	C33H40N2O9	608.689	Alkaloids and derivatives	"50-55-5"	128500	139400	66130	172400	152100	137800	0.722539	-0.468852	0.252444	0.888889	1.21521
Com_1015_pos	vasicine	4.86	C11H12N2O	188.229	Alkaloids and derivatives	"6159-55-3"	6822	45200	6814	9430	20350	8854	1.52291	0.606828	0.924872	0.666667	0.263301
Com_1055_pos	Bullatine A	5.83	C22H33NO2	343.51	Alkaloids and derivatives	"1354-84-3"	3383	10700	2071	789	778	793	6.84492	2.77503	0.0747075	1	1.69459
Com_1057_pos	lupinine	1.54	C10H19NO	169.267	Alkaloids and derivatives	"486-70-4"	4104	24060	12400	12500	19480	14940	0.864535	-0.210003	0.558379	0.666667	0.662076
Com_169_neg	Ligustrazine	0.88	C8H12N2	136.197	Alkaloids and derivatives	"1124-11-4"	89110	105100	126000	96900	153800	115200	0.87513	-0.192431	0.501069	0.666667	0.705127
Com_416_neg	Lumichrome	5.93	C12H10N4O2	242.233	Alkaloids and derivatives	"1086-80-2"	8744	10020	12020	11090	9064	6758	1.14388	0.193931	0.448195	0.666667	0.770598
Com_423_neg	Chelidonic acid	1.46	C7H4O6	184.1	Alkaloids and derivatives	"99-32-1"	4260	33580	9430	26370	8771	14850	0.94557	-0.0807435	0.677705	0.555556	0.580326
Com_443_pos	Swainsonine	5.53	C8H15NO3	173.21	Alkaloids and derivatives	"72741-87-8"	12820	66580	17520	35350	32680	24050	1.05256	0.0739066	0.725684	0.666667	0.513275
Com_455_pos	Chinese bittersweet alkaloid II	6.13	C18H33N3O3	339.47	Alkaloids and derivatives		24790	30560	13780	33330	13310	131400	0.388284	-1.36482	0.487135	0.666667	0.772712
Com_466_pos	Imperialine	6.799	C27H43NO3	429.635	Alkaloids and derivatives	"61825-98-7"	28660	26990	18200	20970	26600	24840	1.01989	0.028409	0.9755	0.666667	0.0958086
Com_471_pos	Jatrorrhizine	7.262	C20H20NO4+	338.38	Alkaloids and derivatives	"3621-38-3"	12180	14660	5796	5953	7733	3654	1.88212	0.91236	0.171021	0.777778	1.26281
Com_518_pos	Palmaturbine	7.18	C20H20NO4	338.383	Alkaloids and derivatives	"16176-68-4"	8680	16060	6834	4894	1374	4140	3.03363	1.60104	0.0785371	1	1.53322
Com_529_pos	Betaine	0.907	C5H11NO2	117.15	Alkaloids and derivatives	"107-43-7"	253400000	239900000	249000000	231700000	213400000	226600000	1.10511	0.144185	0.0339083	1	1.68879
Com_580_pos	TriacetonaMine	2.28	C9H17NO	155.24	Alkaloids and derivatives	"826-36-8"	1664	2914	4793	2590	1656	2834	1.32359	0.404454	0.577346	0.777778	0.580155
Com_582_pos	Tropinone	1	C8H13NO	139.19	Alkaloids and derivatives	"532-24-1"	10200	11070	9738	3945	6871	15110	1.19602	0.258241	0.48747	0.666667	0.760089
Com_598_pos	7-(2-Hydroxyethyl)theophyline	1.17	C9H12N4O3	224.217	Alkaloids and derivatives	"519-37-9"	1768000	1414000	1902000	1893000	2061000	2077000	0.842978	-0.246433	0.17589	0.888889	1.36112
Com_624_pos	Trigonelline	1	C7H7NO2	137.136	Alkaloids and derivatives	"535-83-1"	1792000	2324000	1826000	2030000	509200	675200	1.84856	0.886399	0.196074	0.777778	1.33404
Com_625_pos	Piperine	11.04	C17H19NO3	285.343	Alkaloids and derivatives	"94-62-2"	14500	26860	16220	11930	10050	8517	1.88805	0.9169	0.0654683	1	1.60487
Com_718_pos	Protostemonine	0.65	C25H31NO6	417.495	Alkaloids and derivatives	"27495-40-5"	91280	156600	136600	103800	123900	122200	1.09883	0.135966	0.707171	0.666667	0.416558
Com_791_pos	Cocamidopropyl betaine	9.91	C19H38N2O3	342.1	Alkaloids and derivatives	"86438-79-1"	297100	286500	230800	269900	308700	582500	0.701404	-0.511683	0.331836	0.777778	1.01545
Com_808_pos	Arecoline	1.24	C8H13NO2	155.197	Alkaloids and derivatives	"63-75-2"	7472	23270	6151	9520	10700	15490	1.03313	0.047019	0.791112	0.666667	0.450248
Com_834_pos	beta-Nicotyrine	4.91	C10H10N2	158.2	Alkaloids and derivatives	"487-19-4"	5403	38840	5687	11170	12940	16770	1.22138	0.288512	0.752742	0.666667	0.493588
Com_872_pos	(+)-Tetrandrine	6.53	C38H42N2O6	622.762	Alkaloids and derivatives	"518-34-3"	32980	41870	53270	133200	74780	163700	0.344705	-1.53657	0.0280394	1	1.73579
Com_921_pos	Mesaconitine	8.28	C33H45NO11	631.72	Alkaloids and derivatives	"2752-64-9"	2168	5155	802	1403	1611	1382	1.84827	0.886176	0.580903	0.666667	0.664038
Com_939_pos	Songorine	5.57	C22H31NO3	357.486	Alkaloids and derivatives	"509-24-0"	21150	41650	18030	30020	21140	56560	0.750371	-0.414323	0.520422	0.666667	0.733714
Com_968_pos	Neotuberostemonine	11.1	C22H33NO4	375.508	Alkaloids and derivatives	"143120-46-1"	29500000	11410000	32380000	51100000	37530000	35360000	0.591096	-0.758536	0.201657	1	1.28911
Com_975_pos	N'-Nitrosoanabasine	5.006	C10H13N3O	191.23	Alkaloids and derivatives	"1133-64-8"	3731	3796	2088	4819	5320	3052	0.728906	-0.456195	0.282294	0.777778	1.04673
Com_139_neg	Ribitol	0.927	C5H12O5	152.15	Sugar Alcohols	"488-81-3"	19950	33840	45130	40000	31910	29260	0.97776	-0.0324474	0.810965	0.555556	0.261198
Com_190_neg	L-Arabinitol	0.925	C5H12O5	152.15	Sugar Alcohols	"7643-75-6"	35340	62060	55330	83430	87660	76010	0.61809	-0.694112	0.0906119	1	1.61286
Com_734_pos	Maltotriitol	1.07	C18H34O16	506.453	Sugar Alcohols	"32860-62-1"	1310000	1387000	1283000	494700	1324000	1070000	1.37778	0.462348	0.312037	0.777778	1.1031
Com_905_pos	DL-threitol	0.67	C4H10O4	122.058	Sugar alcohols	"6968-16-7"	5184000	6789000	5422000	7755000	6955000	6619000	0.815556	-0.294144	0.112925	0.888889	1.47522
Com_911_pos	D-Arabitol	0.926	C5H12O5	152.15	Sugar Alcohols	"488-82-4"	2764000	3794000	2823000	2834000	2815000	2370000	1.16985	0.226319	0.289386	0.666667	1.06495
Com_916_pos	D-Sorbitol	0.89	C6H14O6	182.172	Sugar Alcohols	"50-70-4"	671300	855900	638600	502300	571200	656300	1.25205	0.324295	0.136643	0.888889	1.33931
Com_1046_pos	(-)-Norepinephrine N-hexoside	1.05	C14H21NO8	331.32	Glycosides		75380	242800	197200	160800	62290	37290	1.97934	0.985018	0.249869	0.888889	1.10012
Com_367_neg	Salidroside	5.089	C14H20O7	300.304	Glycosides	"10338-51-9"	7982	19180	8453	20120	28670	35910	0.420484	-1.24988	0.0614198	1	1.60803
Com_436_neg	Astragalus polyphenols	6.588	C20H22O9	406.38	Glycosides	"82373-94-2"	20340	27060	18010	17700	10770	6159	1.88888	0.91753	0.131906	1	1.43883
Com_654_pos	Picramnioside F	0.97	C33H34O15	670.614	Glycosides		71720	247300	36370	36870	35070	31720	3.42842	1.77754	0.242805	0.888889	1.25517
Com_1017_pos	Aloesin	5.47	C19H22O9	394.373	Carbohydrates And Its Derivatives	"30861-27-9"	4219	5896	2928	3952	11650	3025	0.70022	-0.51412	0.670905	0.444444	0.447979
Com_11_neg	1,6-Anhydro-beta-D-Glucopyranose	2.3	C6H10O5	162.141	Carbohydrates And Its Derivatives	"498-07-7"	107000	148400	91590	134400	76510	62180	1.27061	0.345518	0.379252	0.777778	0.910222
Com_12_neg	Trehalose 6-phosphate	0.96	C12H23O14P	422.276	Carbohydrates And Its Derivatives	"4484-88-2"	30550	65480	69320	47870	39510	46980	1.23065	0.299419	0.634416	0.666667	0.528043
Com_130_neg	D-Glucuronic acid	0.894	C6H10O7	194.14	Carbohydrates And Its Derivatives	"6556-12-3"	1365000	1207000	493300	917200	987400	1053000	1.03641	0.0516013	0.883786	0.666667	0.258253
Com_136_neg	Ribose 1-phosphate	0.9	C5H11O8P	230.11	Carbohydrates And Its Derivatives	"14075-00-4"	24140	45060	63290	37060	48690	39930	1.05419	0.0761284	0.962878	0.555556	0.0842058
Com_137_neg	s7p	0.87	C7H13BaO10P	425.473	Carbohydrates And Its Derivatives	"2646-35-7"	27480	16310	74140	34770	14440	13700	1.87458	0.90657	0.390543	0.777778	0.880898
Com_141_neg	alpha-Arbutin	2.33	C12H16O7	272.25	Carbohydrates And Its Derivatives	"84380-01-8"	2368	5903	1410	2134	2738	3557	1.14853	0.199795	0.97119	0.555556	0.317745
Com_149_neg	D-Fructose 6-Phosphate	0.86	C6H13O9P	260.136	Carbohydrates And Its Derivatives	"643-13-0"	329300	497300	1215000	630400	596900	379400	1.27068	0.3456	0.810078	0.555556	0.297353
Com_14_neg	6-Sialyllactose	0.73	C23H39NO19	633.551	Carbohydrates And Its Derivatives	"35890-39-2"	99330	113500	100300	90240	104000	109800	1.0299	0.0425006	0.693356	0.444444	0.416704
Com_158_neg	L(-)-Sorbose	0.89	C6H12O6	180.16	Carbohydrates And Its Derivatives	"87-79-6"	120700	157500	122800	124100	110400	194500	0.934732	-0.0973754	0.834069	0.555556	0.326864
Com_163_neg	Galactose 1-phosphate	0.87	C6H13O9P	260.136	Carbohydrates And Its Derivatives	"2255-14-3"	796000	1262000	1358000	1190000	1276000	1016000	0.981045	-0.0276082	0.836559	0.555556	0.224651
Com_171_neg	Arbutin	2.32	C12H16O7	272.25	Carbohydrates And Its Derivatives	"497-76-7"	11700	12720	17850	10310	10180	11060	1.33978	0.421994	0.161638	1	1.42669
Com_178_neg	D-(+)-Trehalose Anhydrous	0.962	C12H22O11	342.296	Carbohydrates And Its Derivatives	"99-20-7"	24560000	46670000	20680000	22850000	17160000	20100000	1.52903	0.612617	0.273628	0.888889	1.15946
Com_185_neg	D-Mannose 6-phosphate	0.87	C6H13O9P	260.136	Carbohydrates And Its Derivatives	"723729-16-6"	81770	159500	259100	205700	190400	154500	0.908772	-0.138009	0.624458	0.555556	0.529676
Com_188_neg	Lactose	0.911	C12H22O11	342.3	Carbohydrates And Its Derivatives	"63-42-3"	1699000	2854000	1353000	1346000	1268000	1202000	1.54769	0.63012	0.219483	1	1.29961
Com_189_neg	alpha-D-Glucose anhydrous	0.912	C6H12O6	180.16	Carbohydrates And Its Derivatives	"492-62-6"	239100	249500	247400	184900	297300	184800	1.10345	0.142019	0.514492	0.666667	0.745311
Com_193_neg	Lactobionic acid	0.91	C12H22O12	358.3	Carbohydrates And Its Derivatives	"96-82-2"	30930	27310	25820	26100	10950	14890	1.61841	0.694573	0.160594	0.888889	1.41668
Com_199_neg	N-Acetyl-D-glucosamine 6-phosphate	1.81	C8H16NO9P	301.188	Carbohydrates And Its Derivatives		3003	7106	3475	5778	2844	4293	1.0518	0.0728607	0.963069	0.444444	0.405933
Com_1_neg	D-(+)-Cellobiose	0.91	C12H22O11	342.3	Carbohydrates And Its Derivatives	"528-50-7"	1299000	1424000	998200	945000	781600	1035000	1.34748	0.430264	0.0988847	0.888889	1.44994
Com_205_neg	D-Glucopyranose	0.87	C6H12O6	180.156	Carbohydrates And Its Derivatives	"28905-12-6"	312500	254400	276500	273300	382100	363200	0.827999	-0.272299	0.222335	0.777778	1.19186
Com_207_neg	D-Glucarate	0.82	C6H10O8	210.139	Carbohydrates And Its Derivatives	"87-73-0"	21280	16980	29620	35080	34130	14250	0.813324	-0.298098	0.675173	0.666667	0.46776
Com_208_neg	D-Gluconic acid	0.91	C6H12O7	196.155	Carbohydrates And Its Derivatives	"526-95-4"	2404000	4037000	977200	1886000	2170000	2120000	1.20113	0.264396	0.949613	0.666667	0.304181
Com_20_neg	N-Acetylglucosamine 1-phosphate	0.91	C8H16NO9P	301.1	Carbohydrates And Its Derivatives	"6866-69-9"	35310	13270	99010	23000	10370	14320	3.09478	1.62984	0.270266	0.777778	1.14516
Com_211_neg	Dihydroxyacetone phosphate	0.9	C3H7O6P	170.058	Carbohydrates And Its Derivatives	"57-04-5"	14170	18890	27090	14920	37640	23640	0.78937	-0.341226	0.573807	0.666667	0.608682
Com_216_neg	D-Fructose-1,6-biphosphate	0.91	C6H14O12P2	339.996	Carbohydrates And Its Derivatives	"38099-82-0"	6361	12400	22970	11870	3629	3627	2.1819	1.12558	0.206402	0.888889	1.17718
Com_224_neg	Cellotriose	1.02	C18H32O16	504.437	Carbohydrates And Its Derivatives	"33404-34-1"	513600	290400	178800	220000	249200	451300	1.06768	0.0944801	0.950625	0.555556	0.0769693
Com_232_neg	Raffinose	1.009	C18H32O16	504.437	Carbohydrates And Its Derivatives	"512-69-6"	3662000	3991000	2206000	2075000	3760000	2093000	1.24357	0.314484	0.448474	0.777778	0.757096
Com_238_neg	D-Glucose	0.94	C6H12O6	180.156	Carbohydrates And Its Derivatives	"50-99-7"	114900	113500	124400	76040	97240	114400	1.22636	0.294386	0.204192	0.888889	1.31196
Com_246_neg	Maltotriose	0.94	C18H32O16	504.44	Carbohydrates And Its Derivatives	"1109-28-0"	41750	48360	14730	22270	48090	16460	1.20756	0.27209	0.741298	0.555556	0.348001
Com_248_neg	L-(+)-Arabinose	0.9	C5H10O5	150.13	Carbohydrates And Its Derivatives	"5328-37-0"	23150000	17130000	13970000	13550000	19570000	19690000	1.02727	0.038812	0.92309	0.444444	0.135178
Com_252_neg	Nystose	1.03	C24H42O21	666.578	Carbohydrates And Its Derivatives	"13133-07-8"	148800	104900	80810	48630	50200	98380	1.69621	0.762317	0.133864	0.888889	1.34982
Com_257_neg	D-Galactose	0.9	C6H12O6	180.16	Carbohydrates And Its Derivatives	"59-23-4"	382900	276400	306900	259800	323800	346700	1.03859	0.0546258	0.795799	0.444444	0.375818
Com_258_neg	Coniferin	0.97	C16H22O8	342.132	Carbohydrates And Its Derivatives	"531-29-3"	43550000	56400000	35170000	32260000	24770000	30060000	1.5515	0.633662	0.0684224	1	1.58128
Com_260_neg	D-Ribose	0.92	C5H10O5	150.13	Carbohydrates And Its Derivatives	"50-69-1"	5835000	4539000	5727000	4379000	5472000	5867000	1.02437	0.0347326	0.842778	0.555556	0.400378
Com_264_neg	D-Xylose	1.01	C5H10O5	150.131	Carbohydrates And Its Derivatives	"58-86-6"	2017000	1051000	900000	944800	1162000	1288000	1.16885	0.225085	0.7342	0.555556	0.379311
Com_267_neg	Stachyose	0.93	C24H42O21	666.578	Carbohydrates And Its Derivatives	"470-55-3"	59360	60390	26560	13260	49830	17210	1.82204	0.865556	0.229522	0.888889	1.15383
Com_270_neg	D-Galacturonic acid	1.56	C6H10O7	194.139	Carbohydrates And Its Derivatives	"685-73-4"	191700	551300	328300	265500	140300	245400	1.64512	0.71819	0.299809	0.777778	1.04602
Com_277_neg	D-Glucose 6-phosphate	0.86	C6H13O9P	260.03	Carbohydrates And Its Derivatives	"56-73-5"	448200	768700	1297000	1001000	894900	689900	0.972194	-0.0406834	0.765913	0.555556	0.321977
Com_278_neg	L-(+)-Rhamnose Monohydrate	0.96	C6H14O6	182.17	Carbohydrates And Its Derivatives	"10030-85-0"	34260	23930	26980	24190	37090	33640	0.897282	-0.156367	0.569602	0.666667	0.632351
Com_282_neg	D-Tagatose	0.96	C6H12O6	180.156	Carbohydrates And Its Derivatives	"87-81-0"	300900	325300	348200	238200	284300	321400	1.15464	0.207442	0.22295	0.888889	1.20548
Com_312_neg	D-Xylulose	1.01	C5H10O5	150.13	Carbohydrates And Its Derivatives	"551-84-8"	32940000	24610000	20130000	17900000	26390000	26740000	1.09362	0.129115	0.683303	0.444444	0.433184
Com_316_neg	L-Fucose	0.95	C6H12O5	164.069	Carbohydrates And Its Derivatives	"2438-80-4"	115500	100600	75880	95920	116100	110300	0.90587	-0.142624	0.47988	0.666667	0.739198
Com_326_neg	beta-D-Lactose	1	C12H22O11	342.297	Carbohydrates And Its Derivatives	"5965-66-2"	5331000	7127000	3675000	3635000	3469000	3801000	1.47941	0.565025	0.20217	0.888889	1.33866
Com_334_neg	D-Ribulose 1,5-bisphosphate	10.95	C5H12O11P2	310.09	Carbohydrates And Its Derivatives	"14689-84-0"	1075000	1095000	1041000	889300	839400	985700	1.18295	0.242389	0.057611	1	1.69214
Com_354_neg	Gluconolactone	1.02	C6H10O6	178.14	Carbohydrates And Its Derivatives	"90-80-2"	8926	10440	7931	13870	8916	3715	1.03004	0.0426956	0.724499	0.555556	0.393467
Com_360_neg	L-Rhamnose monohydrate	0.98	C6H14O6	182.17	Carbohydrates And Its Derivatives	"6155-35-7"	95370	61560	48840	84100	61140	83240	0.900604	-0.151035	0.589856	0.555556	0.57684
Com_363_neg	L(+)-Arabinose	0.94	C5H10O5	150.13	Carbohydrates And Its Derivatives	"87-72-9"	13810000	10180000	8419000	7747000	11180000	11280000	1.0729	0.101512	0.753726	0.444444	0.341837
Com_380_neg	D-Erythrose 4-phosphate	1.08	C4H9O7P	200.084	Carbohydrates And Its Derivatives	"585-18-2"	13440	2598	10580	7956	6633	15990	0.870467	-0.200139	0.666461	0.444444	0.51097
Com_383_neg	6-Phosphogluconic acid	0.91	C6H13O10P	276.135	Carbohydrates And Its Derivatives	"921-62-0"	21910	9608	28130	18880	6661	7363	1.81279	0.858211	0.253564	0.888889	1.09562
Com_393_neg	Fructose	0.92	C6H12O6	180.16	Carbohydrates And Its Derivatives	"57-48-7"	124400	139500	106200	87960	138800	98670	1.13726	0.185568	0.432453	0.777778	0.802171
Com_394_neg	Galactinol	0.99	C12H22O11	342.116	Carbohydrates And Its Derivatives		40180000	57990000	31410000	36390000	28440000	33170000	1.32224	0.402989	0.291654	0.777778	1.1123
Com_395_neg	Ribulose-5-phosphate	0.93	C5H11O8P	230.02	Carbohydrates And Its Derivatives		75490	73430	140700	85980	67200	75210	1.26809	0.342662	0.460972	0.666667	0.803758
Com_396_neg	D-(+)-Sucrose	0.98	C12H22O11	342.116	Carbohydrates And Its Derivatives	"57-50-1"	20870000	28250000	15700000	13390000	13140000	17490000	1.47251	0.55828	0.150812	0.888889	1.35802
Com_397_neg	D-Glucose 1-phosphate	0.86	C6H13O9P	260.136	Carbohydrates And Its Derivatives		221600	333500	298500	219500	265200	224400	1.20378	0.267571	0.291473	0.777778	1.05762
Com_413_neg	Maltose	1.01	C12H22O11	342.3	Carbohydrates And Its Derivatives	"69-79-4"	957400	1666000	821800	876200	737000	886200	1.37841	0.463006	0.32625	0.777778	1.07113
Com_434_neg	Dulcitol	0.897	C6H14O6	182.17	Carbohydrates And Its Derivatives	"608-66-2"	17580	10570	12500	15570	12310	11650	1.02833	0.0403074	0.944203	0.555556	0.143331
Com_487_pos	Isomaltose	0.9	C12H22O11	342.297	Carbohydrates And Its Derivatives	"499-40-1"	120600	82900	107400	91550	54020	55710	1.54461	0.627247	0.101257	0.888889	1.45734
Com_508_pos	D-(+)-Melezitose	0.998	C18H32O16	504.44	Carbohydrates And Its Derivatives	"597-12-6"	49820000	68520000	41660000	36870000	48640000	36640000	1.30986	0.389418	0.222734	0.888889	1.17119
Com_51_neg	Mannitol	0.88	C6H14O6	182.173	Carbohydrates And Its Derivatives	"69-65-8"	4828	12730	7021	5861	5235	8857	1.23184	0.300821	0.665572	0.555556	0.52847
Com_53_neg	Salicin	4.989	C13H18O7	286.28	Carbohydrates And Its Derivatives	"138-52-3"	1149	1724	757	760	764	961	1.46076	0.546724	0.298203	0.666667	1.10023
Com_57_neg	Maltopentaose	0.99	C30H52O26	828.726	Carbohydrates And Its Derivatives	"34620-76-3"	4691	6225	779	2364	391	2745	2.12636	1.08839	0.46366	0.777778	0.783744
Com_61_neg	Maltotetraose	0.996	C24H42O21	666.578	Carbohydrates And Its Derivatives	"34612-38-9"	112100	62660	42600	31440	36160	67800	1.60532	0.682859	0.287645	0.777778	1.02547
Com_622_pos	Glucosamine sulfate	0.79	C6H15NO9S	277.25	Carbohydrates And Its Derivatives	"29031-19-4"	3205000	4154000	3109000	3728000	2997000	3002000	1.07618	0.105919	0.583202	0.777778	0.658736
Com_657_pos	2-Phenylethyl glucosinolate	5.41	C15H21NO9S2	423.459	Carbohydrates And Its Derivatives	"499-30-9"	3042	307	4070	629	1879	622	2.37029	1.24506	0.587402	0.666667	0.713097
Com_672_pos	Nicotinic acid-hexoside	0.97			Carbohydrates And Its Derivatives		2083000	2138000	856700	6153000	3170000	8843000	0.279517	-1.83899	0.0403508	1	1.64369
Com_750_pos	pteroside A	5.73	C21H30O8	410.464	Carbohydrates And Its Derivatives	"35910-15-7"	18070	64670	30930	18390	12930	20000	2.21493	1.14726	0.201236	0.777778	1.29017
Com_774_pos	6-Deoxy-D-glucose	0.95	C6H12O5	164.156	Carbohydrates And Its Derivatives	"7658-08-4"	175600	166600	162000	119200	166900	147400	1.16309	0.217964	0.241438	0.777778	1.23357
Com_793_pos	picrocrocin	6.36	C16H26O7	330.37	Carbohydrates And Its Derivatives	"138-55-6"	34610	175700	21880	65120	59210	51910	1.31746	0.397764	0.849861	0.666667	0.429233
Com_805_pos	Gentiobiose	1	C12H22O11	342.297	Carbohydrates And Its Derivatives	"554-91-6"	80200	141500	72380	74180	95570	49750	1.33977	0.421988	0.374787	0.666667	0.882498
Com_809_pos	Glucosamine	0.793	C6H13NO5	179.173	Carbohydrates And Its Derivatives	"3416-24-8"	1482000	1943000	1389000	1817000	1545000	1411000	1.00859	0.0123398	0.98097	0.555556	0.357553
Com_813_pos	Tuberonic acid hexoside	5.89	C18H28O9	388.41	Carbohydrates And Its Derivatives		7055	23260	13810	14330	8782	6274	1.50157	0.586467	0.455493	0.666667	0.782225
Com_869_pos	5-Aminolevulinic acid	0.872	C5H9NO3	131.13	Carbohydrates And Its Derivatives	"106-60-5"	3704	8932	3849	3227	10750	5633	0.840643	-0.250436	0.767976	0.555556	0.313509
Com_89_neg	Kinsenoside	3.93	C10H16O8	264.229	Carbohydrates And Its Derivatives	"151870-74-5"	7357	22690	6839	5183	11740	9889	1.37573	0.460195	0.671404	0.444444	0.472752
Com_935_pos	2-Deoxy-D-galactose	0.69	C6H12O5	164.156	Carbohydrates And Its Derivatives	"1949-89-9"	146700	213500	152100	319100	245600	256100	0.624147	-0.680042	0.0356011	1	1.69935
Com_93_neg	Melibiose	0.96	C12H22O11	342.3	Carbohydrates And Its Derivatives	"585-99-9"	29980000	41800000	20370000	22930000	19990000	27320000	1.31193	0.391691	0.378393	0.777778	0.948633
Com_948_pos	Nicotinate ribonucleoside	1.04	C11H13NO6	255.224	Carbohydrates And Its Derivatives	"17720-18-2"	760100	1061000	1114000	379700	309600	299600	2.96805	1.56951	0.00318743	1	1.89284
Com_184_neg	D-3-Phosphoglyceric acid	0.95	C3H5H2O7P	230.021	Sugar Acids And Its Derivatives	"80731-10-8"	33700	40220	22230	22650	33190	20210	1.2643	0.338339	0.380456	0.777778	0.867862
Com_381_neg	D-Fructose 1,6-bisphosphate	0.88	C6H14O12P2	340.116	Sugar Acids And Its Derivatives	"488-69-7"	14540	13920	48000	19720	6564	12160	1.98887	0.991947	0.307943	0.777778	0.996604
Com_492_pos	Muramic acid	13.38	C9H17NO7	251.234	Sugar Acids And Its Derivatives	"1114-41-6"	92890	160900	196200	63280	57170	36030	2.8757	1.52391	0.0237997	1	1.71862
Com_8_neg	L-Gulono-1,4-lactone	0.948	C6H10O6	178.14	Sugar Acids And Its Derivatives	"1128-23-0"	29660	70830	10950	22390	41190	40500	1.07071	0.0985743	0.800132	0.555556	0.381861
Com_100_neg	Madecassic acid	0.99	C6H12O5	164.156	Terpenoids	"18449-41-7"	23790	17210	10970	16190	13330	20610	1.0367	0.0520048	0.990701	0.555556	0.154622
Com_1014_pos	Bruceine D	5.55	C20H26O9	410.421	Terpenoids	"21499-66-1"	1980	4256	1957	1910	324	960	2.56512	1.35903	0.15264	1	1.36789
Com_1019_pos	Sugiol	12.838	C20H28O2	300.435	Terpenoids	"511-05-7"	10640	17510	15320	10240	2491	4762	2.48499	1.31324	0.110407	1	1.51065
Com_1022_pos	Ferruginol	12.355	C20H30O	286.452	Terpenoids	"514-62-5"	7092	24710	10910	12350	8876	9796	1.37683	0.46135	0.65663	0.555556	0.577182
Com_1048_pos	Tussilagone	6.51	C23H34O5	390.52	Terpenoids	"84625-50-3"	4880	4845	5918	2350	1278	2684	2.4783	1.30935	0.044173	1	1.74973
Com_107_neg	(-)-alpha-Pinene	18.287	C10H16	136.23	Terpenoids	"7785-26-4"	4529000	4402000	4331000	4227000	4291000	4517000	1.01741	0.0249078	0.511864	0.777778	0.671587
Com_111_neg	Dihydroartemisinic acid	12.03	C15H24O2	236.35	Terpenoids	"85031-59-0"	1464	2925	2245	546	1889	1067	1.89435	0.9217	0.173012	0.888889	1.29561
Com_170_neg	Ginkgolide A	8.19	C20H24O9	408.4	Terpenoids	"15291-75-5"	1755	4559	2712	5465	4971	1076	0.784051	-0.35098	0.877876	0.666667	0.199555
Com_173_neg	Crocetin	8.79	C20H24O4	328.408	Terpenoids	"27876-94-4"	307600	237300	253000	212500	220400	293200	1.09888	0.13604	0.48691	0.777778	0.71535
Com_203_neg	Nuzhenide	6.793	C31H42O17	686.66	Terpenoids	"39011-92-2"	3839	13960	1592	1939	5839	7684	1.25411	0.32666	0.993635	0.555556	0.217682
Com_221_neg	Melittoside	0.7	C21H32O15	524.47	Terpenoids	"19467-03-9"	4999	6777	7843	7847	8232	5360	0.915108	-0.127986	0.666183	0.777778	0.443191
Com_235_neg	R-Notoginsenoside R2	8.8	C41H70O13	770.999	Terpenoids	"948046-15-9"	11340	16320	10920	14340	7300	13830	1.08768	0.121254	0.689215	0.444444	0.53693
Com_309_neg	Ginsenoside C-K	1.02	C36H62O8	622.873	Terpenoids	"39262-14-1"	4695	3517	3122	2352	2353	2354	1.60561	0.683121	0.063251	1	1.73155
Com_323_neg	Dipsacoside B	6.756	C53H86O22	1075.24	Terpenoids	"33289-85-9"	4965	6056	2312	1056	5332	739	1.87077	0.903635	0.262067	0.777778	1.12029
Com_366_neg	Geniposidic acid	4.615	C16H22O10	374.34	Terpenoids	"27741-01-1"	1618	857	2231	3026	1798	1918	0.698012	-0.518675	0.295887	0.777778	1.04234
Com_369_neg	Harpagide	4.603	C15H24O10	364.345	Terpenoids	"6926-08-5"	3346	7233	832	1561	1912	1830	2.1518	1.10554	0.563427	0.666667	0.680988
Com_401_neg	Catalpol	4.55	C15H22O10	362.333	Terpenoids	"2415-24-9"	5399	10250	4854	12190	12640	6591	0.652525	-0.615894	0.232586	0.888889	1.15276
Com_412_neg	Cedrol	10.67	C15H26O	222.37	Terpenoids	"77-53-2"	53630	56890	51730	52150	55780	45360	1.05845	0.0819549	0.442336	0.666667	0.796792
Com_421_neg	Nerolidol	10.74	C15H26O	222.37	Terpenoids	"7212-44-4"	69690	70350	61470	63180	60750	66390	1.0588	0.0824243	0.343458	0.777778	0.968856
Com_432_neg	Swertiamarin	5.578	C16H22O10	374.34	Terpenoids	"17388-39-5"	1593	5092	582	1876	1844	406	1.76127	0.816616	0.643633	0.444444	0.522065
Com_453_pos	Phytocassane C	5.19	C20H30O3	318.1	Terpenoids		8338	39080	2070	10050	22590	12520	1.09584	0.132033	0.634529	0.666667	0.588513
Com_465_pos	Linderane	11.266	C15H16O4	260.285	Terpenoids	"13476-25-0"	42480	68160	43030	32490	35300	22080	1.70991	0.773924	0.0670047	1	1.52829
Com_517_pos	Dehydrocostus lactone	12.25	C15H18O2	230.307	Terpenoids	"477-43-0"	173900	385300	85070	161400	132700	178800	1.36238	0.44613	0.791969	0.555556	0.457678
Com_525_pos	beta-Caryophyllene	9.76	C15H24	204.35	Terpenoids	"87-44-5"	3615000	2749000	2386000	4578000	2997000	2193000	0.895782	-0.15878	0.766639	0.555556	0.326814
Com_581_pos	Longifolene	9.751	C15H24	204.35	Terpenoids	"475-20-7"	96170	185700	225200	241900	193600	383900	0.618831	-0.692383	0.205709	0.888889	1.19421
Com_623_pos	Isoalantolactone	12.49	C15H20O2	232.32	Terpenoids	"470-17-7"	12790	18930	6921	19060	11270	10950	0.936071	-0.0953105	0.761952	0.444444	0.490498
Com_626_pos	Dehydropachymic Acid	12.4	C33H50O5	526.757	Terpenoids	"77012-31-8"	6329	14420	10080	8296	2459	5059	1.94948	0.963086	0.172024	0.888889	1.28494
Com_651_pos	beta-Ionone	8.5	C13H20O	192.297	Terpenoids	"14901-07-6"	24710	35790	39680	5132	21040	31390	1.74038	0.799406	0.289711	0.888889	1.11707
Com_65_neg	Bakuchiol	17.071	C18H24O	256.38	Terpenoids	"10309-37-2"	1242	1525	1108	1657	1085	1275	0.96465	-0.0519222	0.859147	0.555556	0.434008
Com_70_neg	Ptaquiloside	11.23	C20H30O8	398.45	Terpenoids	"87625-62-5"	49370	69680	44640	38110	51730	30090	1.36488	0.448774	0.20162	0.777778	1.19017
Com_717_pos	Alisol B	12.66	C30H48O4	472.7	Terpenoids	"18649-93-9"	8790	14400	4713	9241	6434	11810	1.01521	0.0217758	0.89175	0.555556	0.404158
Com_721_pos	pterosin A	0.65	C15H20O3	248.317	Terpenoids	"35910-16-8"	105600	152300	87400	77460	109000	84560	1.27408	0.349451	0.317085	0.777778	0.995524
Com_753_pos	Tigogenin	7.47	C27H44O3	416.645	Terpenoids	"77-60-1"	2994	36730	1491	7988	12890	1513	1.84069	0.880251	0.989161	0.555556	0.254418
Com_775_pos	(-)-Carvone	9.22	C10H14O	150.218	Terpenoids	"6485-40-1"	16170	26520	14290	31630	59110	62450	0.371956	-1.42679	0.0280443	1	1.6922
Com_777_pos	trans-beta-Ionone	9.97	C13H20O	192.297	Terpenoids	"79-77-6"	219600	185800	168700	180400	195800	166800	1.05727	0.0803499	0.601223	0.666667	0.549081
Com_779_pos	alpha-Ionone	1.86	C13H20O	192.297	Terpenoids	"127-41-3"	49860	184900	36870	51570	60520	48760	1.68872	0.755927	0.643626	0.555556	0.588691
Com_820_pos	Cucurbitacin I	0.67	C30H42O7	514.293	Terpenoids	"2222-07-3"	528200	1090000	589300	715100	460800	285900	1.51012	0.594667	0.288252	0.777778	1.03982
Com_823_pos	Aucubin	4.126	C15H22O9	346.33	Terpenoids	"479-98-1"	16990	23440	10640	19410	15430	16010	1.00433	0.00622828	0.877225	0.555556	0.412857
Com_855_pos	B Eupalinolide	1.11	C24H30O9	462.49	Terpenoids	"877822-40-7"	55580	17950	112500	67430	34310	76590	1.04318	0.0609859	0.813961	0.555556	0.336829
Com_857_pos	(-)-Borneol	1.06	C10H18O	154.249	Terpenoids	"464-45-9"	77390	216100	20640	178600	149000	137900	0.674823	-0.567419	0.365954	0.666667	1.03622
Com_860_pos	Geraniol	10.825	C10H18O	154.25	Terpenoids	"106-24-1"	8103	11370	9811	11870	9141	9784	0.950934	-0.0725835	0.692192	0.444444	0.53033
Com_886_pos	Lappaconitine	7.37	C32H44N2O8	584.7	Terpenoids	"32854-75-4"	451500	5644000	209900	439800	173100	435100	6.0166	2.58895	0.453891	0.777778	0.862678
Com_899_pos	(-)-trans-Carveol	0.73	C10H16O	152.233	Terpenoids	"2102-58-1"	157900	257400	181200	243500	215900	188400	0.920809	-0.119026	0.588273	0.666667	0.657358
Com_923_pos	(+)-Pulegone	4.71	C10H16O	152.233	Terpenoids	"89-82-7"	9178	48190	11620	19510	9742	22630	1.32971	0.411111	0.924996	0.555556	0.402048
Com_957_pos	Atractylenolide I	13.035	C15H18O2	230.3	Terpenoids	"73069-13-3"	13410	29490	5392	10240	7580	13010	1.5664	0.647449	0.669256	0.666667	0.56934
Com_959_pos	Ganodermanontriol	5.7	C30H48O4	472.7	Terpenoids	"106518-63-2"	12700	27190	9474	17330	22260	16320	0.882919	-0.179647	0.565235	0.666667	0.688896
Com_969_pos	Valepotriate	7.56	C22H30O8	422.469	Terpenoids	"18296-44-1"	9370	73680	4942	12080	4510	23500	2.19486	1.13413	0.751006	0.444444	0.49965
Com_1007_pos	18-Nor-4,15-dihydroxyabieta-8,11,13-trien-7-one	7.25	C19H26O3	302.408	Terpene	"213329-46-5"	39520	19060	26630	25430	11360	7685	1.91591	0.938028	0.164253	0.888889	1.30629
Com_430_neg	Kaji-ichigoside F1	6.71	C36H58O10	650.85	Terpene	"95298-47-8"	78360	108400	85530	33180	34480	37600	2.58683	1.37119	0.00508614	1	1.91006
Com_531_pos	4aR-(4aalpha,6beta,8aalpha)]-4a,5,6,7,8,8a-Hexahydro-4,8a-dimethyl-6-(1-methylethenyl)-2(1H)-naphthalenone	11.66	C15H22O	218.33	Terpene		89990	91450	91410	63210	96460	117700	0.983704	-0.0237037	0.939537	0.666667	0.143608
Com_645_pos	Diosgenin	11.39	C27H42O3	414.621	Terpene	"512-04-9"	11780000	19680000	10720000	13910000	13770000	12720000	1.04406	0.0622038	0.975384	0.666667	0.35623
Com_655_pos	Phytocassane E	10.75	C20H28O3	316.435	Terpene	"181524-78-7"	26100	15190	35470	18310	21200	24220	1.20446	0.268382	0.649975	0.666667	0.616911
Com_876_pos	Polygodial	12.92	C15H22O2	234.334	Terpene	"6754-20-7"	323700	328400	317900	284600	277600	313300	1.10794	0.147878	0.0984796	1	1.57695
Com_922_pos	Polypodine B	6.7	C27H44O8	496.633	Terpene	"18069-14-2"	1094000	1140000	2026000	3813000	7723000	5366000	0.252041	-1.98827	0.00840455	1	1.80763
Com_297_neg	4'-Hydroxyacetophenone	6.6	C8H8O2	136.15	Ketones	"99-93-4"	9058	16840	12730	6683	5009	13720	1.52007	0.604137	0.255414	0.777778	1.11561
Com_419_neg	4'-Hydroxypropiophenone	7.9	C9H10O2	150.175	Ketones	"70-70-2"	5076	5275	4230	1056	979	4667	2.17562	1.12143	0.172338	0.888889	1.40004
Com_473_pos	PolygalaxanthoneⅥ	7.14	C23H26O12	494.452	Ketones		86320	169800	28270	24870	29720	52650	2.6519	1.40703	0.268776	0.777778	1.12821
Com_534_pos	Kynurenine	6.85	C10H12N2O3	208.214	Ketones	"343-65-7"	9143	9833	10600	6885	2279	5091	2.07478	1.05296	0.126961	1	1.52419
Com_536_pos	N-gamma-Acetyl-N-2-Formyl-5-Methoxykynurenamine	4.48	C13H16N2O4	264.277	Ketones	"52450-38-1"	38960	40550	6966	21560	19100	26770	1.28246	0.358909	0.999316	0.666667	0.259734
Com_799_pos	Paeonol	4.08	C9H10O3	166.177	Ketones	"552-41-0"	46540	82960	42330	29740	40180	25390	1.80285	0.850282	0.0995631	1	1.46267
Com_853_pos	Apo-13-zeaxanthinone	8.84	C18H26O2	274.4	Ketones		279200	338000	190000	208400	194400	266000	1.20694	0.271351	0.443873	0.666667	0.821935
Com_265_neg	Menadione	1.1	C11H10O5S	254.262	Vitamins	"130-37-0"	3796	755	5050	1526	1519	5041	1.18736	0.247758	0.925832	0.555556	0.299072
Com_321_neg	Vitamin C	1.03	C6H8O6	176.12	Vitamins	"50-81-7"	33410	61610	38680	42220	54440	41930	0.964716	-0.0518237	0.776043	0.666667	0.376748
Com_374_neg	Pantetheine	5.84	C11H22N2O4S	278.13	Vitamins	"496-65-1"	35030	43070	37510	27780	31180	28410	1.32322	0.404056	0.025507	1	1.7446
Com_462_pos	Vitamin B2	5.94	C17H20N4O6	376.364	Vitamins	"83-88-5"	332300	909100	306400	301800	287100	279100	1.78318	0.834452	0.329073	1	1.08286
Com_500_pos	Menaquinone	14.74	C31H40O2	444.648	Vitamins	"11032-49-8"	413800	345600	175400	264200	250600	624200	0.82072	-0.285038	0.69524	0.444444	0.439203
Com_533_pos	Biotin	9.02	C10H16N2O3S	244.311	Vitamins	"58-85-5"	63160	52330	79860	56850	63380	88250	0.93702	-0.0938477	0.747815	0.666667	0.397021
Com_602_pos	4-Pyridoxic acid O-hexoside	1.66			Vitamins		937000	1270000	698400	501100	367800	646200	1.91763	0.939324	0.05274	1	1.58261
Com_611_pos	Pyridoxine O-glucoside	1.68	C14H21NO8	331.323	Vitamins		158300	446500	353300	236300	175200	91660	1.90417	0.929159	0.210395	0.777778	1.17249
Com_658_pos	Pyridoxine	1.53	C8H11NO3	169.178	Vitamins	"65-23-6"	265100	1018000	273900	356500	297300	411500	1.46156	0.547509	0.732542	0.666667	0.51389
Com_723_pos	Vitamin B3	1.539	C6H6N2O	122.12	Vitamins	"98-92-0"	172300	205300	257100	180800	181300	281400	0.986325	-0.0198653	0.981168	0.444444	0.0367614
Com_726_pos	Nicotinic Acid	1.478	C6H5NO2	123.11	Vitamins	"59-67-6"	576700	887400	917400	750400	628600	679200	1.15708	0.210487	0.490703	0.666667	0.739517
Com_829_pos	VitaMin U	0.75	C6H14ClNO2S	199.7	Vitamins	"3493-12-7"	62110	170600	73840	107000	160900	127100	0.776076	-0.36573	0.39124	0.666667	0.930162
Com_831_pos	Thiamine	0.81	C12H17N4OS+	265.354	Vitamins	"70-16-6"	11800	2429	17630	3845	3519	6660	2.27175	1.1838	0.447319	0.666667	0.871217
Com_839_pos	Vitamin D2	1.05	C28H44O	396.648	Vitamins	"50-14-6"	18850	18860	12630	23140	19380	20130	0.803512	-0.315609	0.216812	1	1.26303
Com_878_pos	Phylloquinone	8.18	C31H46O2	450.696	Vitamins	"84-80-0"	71120	79000	78300	61280	63490	68300	1.18309	0.242565	0.0224019	1	1.71263
Com_910_pos	Isonicotinic acid	1.029	C6H5NO2	123.11	Vitamins	"55-22-1"	4358000	7570000	7178000	8667000	3800000	6589000	1.00262	0.00378045	0.927697	0.555556	0.278574
Com_952_pos	All-trans-13,14-dihydroretinol	10.13	C20H30O	286.23	Vitamins	"115797-14-3"	24520	27750	88760	9776	23760	62360	1.47066	0.55646	0.521504	0.777778	0.683404
Com_325_neg	gamma,gamma-Dimethylallyl pyrophosphate	0.95	C5H12O7P2	246.092	Prenol lipids	"358-72-5"	56100	41310	57170	70600	70180	68590	0.73831	-0.437701	0.0954543	1	1.62667
Com_1016_pos	Skimmin	5.34	C15H16O8	324.283	Coumarins and derivatives	"93-39-0"	4072	9208	7155	4847	7293	9117	0.96133	-0.0568958	0.851041	0.555556	0.226648
Com_1054_pos	Coumarin	8.133	C9H6O2	146.14	Coumarins and derivatives	"91-64-5"	13440	15670	19370	7528	8542	8620	1.96355	0.973463	0.0140501	1	1.85441
Com_172_neg	Esculin	5.145	C15H16O9	340.28	Coumarins and derivatives	"531-75-9"	21820	54420	15210	6559	5334	7436	4.73123	2.24222	0.0572847	1	1.71376
Com_227_neg	N-p-Coumaroyl hydroxydehydroagmatine	5.35		290.1	Coumarins and derivatives		6493	2659	4690	3799	2021	5431	1.23029	0.298999	0.60056	0.666667	0.544529
Com_342_neg	Coumarin 151	9.599	C10H6F3NO2	229.155	Coumarins and derivatives	"53518-15-3"	201	239	272	720	492	1078	0.310917	-1.6854	0.0260683	1	1.80048
Com_353_neg	Esculetin	5.832	C9H6O4	178.14	Coumarins and derivatives	"305-01-1"	1230	8691	2369	6248	4723	7082	0.680773	-0.554754	0.345001	0.666667	1.06273
Com_361_neg	6-Hydroxycoumarin	6.486	C9H6O3	162.142	Coumarins and derivatives	"6093-68-1"	239600	324400	328400	277700	304000	267200	1.05124	0.0720959	0.736931	0.666667	0.360594
Com_472_pos	Isopsoralen	7.927	C11H6O3	186.16	Coumarins and derivatives	"523-50-2"	40740	73730	34630	23860	26420	31700	1.81874	0.862936	0.126775	1	1.46919
Com_474_pos	Nodakenetin	6.82	C14H14O4	246.262	Coumarins and derivatives	"495-32-9"	3343	2317	3062	779	8642	7124	0.527168	-0.923664	0.790837	0.666667	0.35776
Com_509_pos	6-Methylcoumarin	9.238	C10H8O2	160.17	Coumarins and derivatives	"92-48-8"	5028	8178	6574	12220	23020	33670	0.287041	-1.80067	0.0391261	1	1.7144
Com_578_pos	7,8-Dihydroxy-4-methylcoumarin	6.842	C10H8O4	192.168	Coumarins and derivatives	"2107-77-9"	78190	95490	66130	99100	234600	106900	0.544281	-0.877578	0.180275	1	1.31801
Com_613_pos	6-Hydroxymethylherniarin	5.96	C11H10O4	206.1	Coumarins and derivatives	"117597-79-2"	83850	271400	16450	21790	45380	39960	3.46962	1.79478	0.457076	0.666667	0.819877
Com_705_pos	Phellodenol H	1.02	C17H20O9	368.335	Coumarins and derivatives		258000	340000	235300	243300	282100	235000	1.09587	0.132077	0.555179	0.666667	0.64526
Com_706_pos	Phellodenol H O-hexoside	5.96			Coumarins and derivatives		73140	183900	23390	117700	36050	68870	1.25968	0.333057	0.973578	0.555556	0.400914
Com_755_pos	Praeruptorin A	12.4	C21H22O7	386.395	Coumarins and derivatives	"73069-25-7"	603	5421	555	1935	1008	2626	1.18136	0.24045	0.698452	0.666667	0.582321
Com_758_pos	7-Methoxy-4-methylcoumarin	7.79	C11H10O3	190.2	Coumarins and derivatives	"2555-28-4"	53300	79640	59950	27330	28570	32910	2.17194	1.11898	0.0118034	1	1.84883
Com_797_pos	Angelol K	11.12	C20H24O7	376.406	Coumarins and derivatives	"169736-93-0"	1683000	629500	1685000	2965000	2023000	1862000	0.583577	-0.777006	0.194969	1	1.27765
Com_798_pos	Angelol A	11.11	C20H24O7	376.406	Coumarins and derivatives	"19625-17-3"	478200	177400	464600	770100	563500	515600	0.605775	-0.723145	0.210572	1	1.26053
Com_868_pos	Umbelliferone	6.855	C9H6O3	162.14	Coumarins and derivatives	"93-35-6"	10860	36020	4144	25090	34420	42830	0.498573	-1.00412	0.233515	0.777778	1.26769
Com_874_pos	7-Hydroxy-4-methyl-8-nitrocoumarin	9.743	C10H7NO5	221.166	Coumarins and derivatives	"19037-69-5"	897700	1192000	747300	1143000	1025000	1087000	0.871582	-0.198291	0.372008	0.666667	1.02893
Com_963_pos	Scopoletin	6.933	C10H8O4	192.17	Coumarins and derivatives	"92-61-5"	51610	112100	36680	55070	47520	59810	1.23393	0.303259	0.789994	0.555556	0.469675
Com_976_pos	6-hydroxy-7,8-dimethoxycoumarin	10.21	C11H10O5	222.197	Coumarins and derivatives		1197000	1397000	1164000	1596000	1453000	1358000	0.852734	-0.229832	0.097185	0.888889	1.4723
Com_1006_pos	Sophoricoside	7.038	C21H20O10	432.38	Isoflavonoids	"152-95-4"	7957	9727	3080	5313	15740	4847	0.801699	-0.318868	0.750139	0.444444	0.334123
Com_155_neg	Orobol	11.19	C15H10O6	286.048	Isoflavonoids	"480-23-9"	1212	4729	1784	6829	3093	2307	0.631695	-0.6627	0.375027	0.777778	0.940549
Com_303_neg	Genistin	6.78	C21H20O10	432.38	Isoflavonoids	"529-59-9"	36900	136900	14340	11050	4734	10810	7.07453	2.82263	0.117103	1	1.4816
Com_505_pos	Sissotrin	6.23	C22H22O10	446.121	Isoflavonoids	"5928-26-7"	48290	94200	39500	42530	15010	38440	1.89612	0.923053	0.195469	0.888889	1.23252
Com_68_neg	Prunetin	6.77	C16H12O5	284.069	Isoflavonoids	"552-59-0"	2456	1234	829	2469	1959	9786	0.317926	-1.65324	0.187701	0.888889	1.24859
Com_851_pos	Isoquinoline	4.87	C9H7N	129.1	Isoquinolines and derivatives	"119-65-3"	3861	1882	624	2871	1944	6035	0.58682	-0.769009	0.355925	0.777778	0.939346
Com_1069_pos	Indole	4.87	C8H7N	117.148	Indoles and derivatives	"120-72-9"	43370	125400	25370	48300	52510	37750	1.40113	0.486587	0.821601	0.555556	0.402099
Com_116_neg	Indole-2-carboxylic acid	0.927	C9H7NO2	161.16	Indoles and derivatives	"1477-50-5"	233600	200600	179600	182100	183200	216000	1.05591	0.0784857	0.615651	0.555556	0.516727
Com_187_neg	Methyl indole-3-acetate	1.81	C11H11NO2	189.079	Indoles and derivatives	"1912-33-0"	71290	96770	124600	52810	24910	85070	1.79778	0.846213	0.188691	0.888889	1.28086
Com_291_neg	Indole-5-carboxylic acid	0.69	C9H7NO2	161.048	Indoles and derivatives	"1670-81-1"	5345000	6994000	5567000	5213000	4915000	5348000	1.15702	0.21041	0.232972	0.888889	1.24198
Com_511_pos	Indole-3-carboxylic acid	7.142	C9H7NO2	161.16	Indoles and derivatives	"771-50-6"	13650	16750	17460	10970	6955	4942	2.09297	1.06555	0.0644933	1	1.66347
Com_527_pos	Tryptanthrin	10	C15H8N2O2	248.24	Indoles and derivatives	"13220-57-0"	8380	7868	12300	6718	7559	10960	1.1312	0.177849	0.570166	0.777778	0.616338
Com_549_pos	8-Chlro-1-tetrahydronorharmanone	2.67	C11H9ClN2O	220.655	Indoles and derivatives	"5565-76-4"	8932	58750	11440	23040	38200	25910	0.907883	-0.139422	0.534023	0.666667	0.731974
Com_553_pos	N-(4'-O-glycosyl)-feruloyl agmatine	7.96		468.1	Indoles and derivatives		5326	10170	778	10100	11650	13110	0.466839	-1.099	0.259611	0.888889	1.23063
Com_569_pos	Dl-Indole-3-lactic acid	4.87	C11H11NO3	205.21	Indoles and derivatives	"832-97-3"	886300	4654000	927600	1502000	2004000	1469000	1.30008	0.378601	0.93818	0.666667	0.327242
Com_735_pos	Lycoperodine	5.47	C12H12N2O2	216.236	Indoles and derivatives	"42438-90-4"	37610	79930	58220	51380	31460	72830	1.12906	0.175116	0.707084	0.666667	0.46729
Com_772_pos	Indole-3-Carboxaldehyde	4.9	C9H7NO	145.158	Indoles and derivatives	"487-89-8"	12070	72180	13950	21510	11910	25440	1.66837	0.738435	0.761802	0.444444	0.494962
Com_852_pos	5-methoxyindole-3-carbaldehyde	11.35	C10H9NO2	175.1	Indoles and derivatives	"10601-19-1"	64010	128400	53990	72390	94240	76260	1.01445	0.0206992	0.863392	0.666667	0.34593
Com_870_pos	3alpha-Dihydrocadambine	6.61	C27H34N2O10	546.574	Indoles and derivatives	"54483-84-0"	83580	47010	14590	60790	42230	29480	1.0957	0.13185	0.879299	0.555556	0.230464
Com_907_pos	5-Hydroxyindole-3-acetic acid	0.91	C10H9NO3	191.058	Indoles and derivatives	"54-16-0"	275900	836500	312000	187600	198000	211200	2.38673	1.25503	0.168764	1	1.424
Com_103_neg	Diallyl sulfide	18.46	C6H10S	114.21	Organosulfur compounds	"592-88-1"	5862000	6627000	6138000	5906000	5399000	5593000	1.10232	0.140543	0.100439	0.888889	1.45388
Com_1047_pos	1,3-Dimethyluric Acid	11.73	C7H8N4O3	196.163	Organic Acid And Its Derivatives	"944-73-0"	28730	44780	27680	23140	28720	18450	1.4392	0.525265	0.153509	0.888889	1.29928
Com_1070_pos	methyl oxo pentanoate	10.97	C6H10O3	130.142	Organic Acid And Its Derivatives	"816-66-0"	808200	915000	933000	843500	967100	983500	0.950646	-0.0730199	0.490291	0.777778	0.694386
Com_110_neg	2,4-Dihydroxybenzoic acid	4.623	C7H6O4	154.12	Organic Acid And Its Derivatives	"89-86-1"	18540	41030	9787	18560	20080	20080	1.18115	0.24019	0.997065	0.666667	0.339049
Com_113_neg	2-Hydroxybutyric acid	2.741	C4H8O3	104.1	Organic Acid And Its Derivatives	"600-15-7"	5812	7759	4671	5140	2398	7918	1.18025	0.239097	0.552137	0.555556	0.673259
Com_115_neg	Octanedioic acid	6.649	C8H14O4	174.19	Organic Acid And Its Derivatives	"505-48-6"	51520	35950	55380	36460	29700	44970	1.28543	0.362253	0.239405	0.777778	1.13046
Com_117_neg	Tartaric acid	1.008	C4H6O6	150.09	Organic Acid And Its Derivatives	"87-69-4"	3999000	7838000	9496000	8023000	3502000	5814000	1.23035	0.299066	0.604769	0.666667	0.54898
Com_123_neg	2-Oxoadipic acid	0.72	C6H8O5	160.037	Organic Acid And Its Derivatives	"3184-35-8"	214600	281800	225300	218200	230400	236800	1.05296	0.0744531	0.65104	0.555556	0.553918
Com_132_neg	L-Lactic acid	1.487	C3H6O3	90.08	Organic Acid And Its Derivatives	"79-33-4"	14630	11290	6368	9038	11310	15040	0.9124	-0.132262	0.686367	0.666667	0.43595
Com_142_neg	Malonic acid	1.19	C3H4O4	104.011	Organic Acid And Its Derivatives	"141-82-2"	156000	217500	316900	122300	141000	114800	1.82597	0.868665	0.100195	1	1.56682
Com_145_neg	cis-4-Hydroxy-D-proline	2.26	C5H9NO3	131.13	Organic Acid And Its Derivatives	"2584-71-6"	5946	4218	5103	2797	6514	3849	1.16011	0.214257	0.512204	0.666667	0.764553
Com_150_neg	Acetoxyacetic acid	1.89	C4H6O4	118.027	Organic Acid And Its Derivatives	"13831-30-6"	141600	299300	114200	90480	73230	108000	2.04299	1.03068	0.149223	1	1.41045
Com_160_neg	O-Phosphorylethanolamine	0.86	C2H8NO4P	141.063	Organic Acid And Its Derivatives	"1071-23-4"	6381	7527	9826	2886	6394	9517	1.26265	0.336453	0.453118	0.666667	0.809548
Com_16_neg	alpha-Benzylsuccinic acid	0.71	C11H12O4	208.211	Organic Acid And Its Derivatives	"884-33-3"	1423000	2043000	1424000	1219000	1122000	1321000	1.33534	0.417203	0.136036	1	1.44061
Com_176_neg	5-hydroxyhexanoic acid	7.21	C6H12O3	132.079	Organic Acid And Its Derivatives	"185956-02-9"	34400	60520	43000	30580	24960	29070	1.63007	0.704932	0.091469	1	1.5677
Com_177_neg	Homogentisic Acid	4.059	C8H8O4	168.15	Organic Acid And Its Derivatives	"451-13-8"	19840	25310	22450	24780	16190	26210	1.00625	0.00899145	0.899147	0.555556	0.318649
Com_181_neg	Methylmalonate	1.938	C4H6O4	118.09	Organic Acid And Its Derivatives	"516-05-2"	10270000	11920000	14100000	13770000	13510000	8488000	1.01459	0.0209026	0.880705	0.444444	0.175715
Com_186_neg	2–furanoic acid	1.49	C5H4O3	112.084	Organic Acid And Its Derivatives	"88-14-2"	1201000	1547000	1821000	2619000	2474000	1795000	0.663328	-0.592207	0.0713812	0.888889	1.51323
Com_212_neg	D-Lactic acid	1.44	C3H6O3	90.08	Organic Acid And Its Derivatives	"10326-41-7"	9086	12650	2951	3344	6094	4303	1.79659	0.845265	0.420688	0.666667	0.850512
Com_219_neg	3-Hydroxy-3-methyl butyric acid	0.97	C5H10O3	118.063	Organic Acid And Its Derivatives	"625-08-1"	46080	41260	41060	36330	34500	49560	1.06653	0.0929296	0.577747	0.666667	0.595094
Com_230_neg	3,4,5-Trimethoxycinnamic acid	18.465	C12H14O5	238.24	Organic Acid And Its Derivatives	"90-50-6"	6139	6250	7178	6262	6131	6938	1.01221	0.0175063	0.867702	0.444444	0.21558
Com_237_neg	Vanillic acid	5.901	C8H8O4	168.15	Organic Acid And Its Derivatives	"121-34-6"	27140	40360	19590	19210	21740	27410	1.27399	0.349355	0.437145	0.666667	0.832665
Com_245_neg	1,11-Undecanedicarboxylic acid	10.093	C13H24O4	244.33	Organic Acid And Its Derivatives	"505-52-2"	597400	589700	575700	580300	551100	566300	1.03835	0.0542873	0.116719	0.888889	1.40288
Com_247_neg	Glycolic acid	0.99	C2H4O3	76.05	Organic Acid And Its Derivatives	"79-14-1"	9253	31050	8795	16280	17610	9890	1.12147	0.165392	0.937858	0.666667	0.316848
Com_24_neg	Hydroxycitric acid	0.9	C6H8O8	208.124	Organic Acid And Its Derivatives	"6205-14-7"	56200	43710	46140	38150	57220	43840	1.04913	0.0691995	0.713576	0.555556	0.487064
Com_275_neg	D-threo-Isocitric acid	1.41	C6H8O7	192.124	Organic Acid And Its Derivatives	"6061-97-8"	3473000	8386000	4435000	4683000	2130000	3700000	1.54989	0.632166	0.301392	0.666667	1.03882
Com_281_neg	Succinic anhydride	0.88	C4H4O3	100.073	Organic Acid And Its Derivatives	"108-30-5"	2261000	512600	6029000	2165000	383300	814700	2.61748	1.38818	0.429044	0.777778	0.818323
Com_284_neg	Chicoric acid	5.57	C22H18O12	474.371	Organic Acid And Its Derivatives	"70831-56-0"	261100	398500	389300	334200	289300	200200	1.2734	0.348686	0.297156	0.777778	1.00674
Com_301_neg	2-Aminoethanesulfonic acid	1.04	C2H7NO3S	125.015	Organic Acid And Its Derivatives	"107-35-7"	3104	2458	4159	2020	1550	724	2.26386	1.17878	0.0851135	1	1.55012
Com_311_neg	Guanidinoethyl Sulfonate	1.03	C3H9N3O3S	167.187	Organic Acid And Its Derivatives	"543-18-0"	4302	5105	2763	407	785	1159	5.17652	2.37198	0.0142933	1	1.80491
Com_313_neg	Geranyl monophosphate	7.6	C10H19O4P	216.214	Organic Acid And Its Derivatives	"16750-99-5"	2892	4695	4083	2556	1088	1452	2.29003	1.19537	0.052516	1	1.63203
Com_314_neg	Oxobutanedioic acid	0.69	C4H4O5	132.07	Organic Acid And Its Derivatives	"328-42-7"	12640000	15800000	12690000	9398000	10070000	10570000	1.36927	0.453402	0.0353424	1	1.7325
Com_324_neg	4-Hydroxy-2-Oxoglutaric Acid	0.7	C5H6O6	162.098	Organic Acid And Its Derivatives	"1187-99-1"	6747000	8881000	7236000	6943000	6060000	6890000	1.14935	0.200817	0.24515	0.777778	1.1693
Com_327_neg	beta-Hydroxyisobutyrate	2.4	C4H8O3	104.104	Organic Acid And Its Derivatives	"2068-83-9"	1377000	969100	951800	651100	624300	1358000	1.25234	0.324621	0.396717	0.777778	0.871254
Com_335_neg	D-Ribose 5-phophate	0.89	C5H11O8P	230.11	Organic Acid And Its Derivatives	"207671-46-3"	87590	80380	158700	90320	86700	82640	1.25807	0.33121	0.48487	0.555556	0.809837
Com_337_neg	Glutaric Acid	0.7	C5H8O4	132.115	Organic Acid And Its Derivatives	"110-94-1"	15180000	20410000	15630000	10830000	11230000	13810000	1.42793	0.51393	0.045664	1	1.61533
Com_345_neg	3-Methyl-2-Oxobutanoic Acid	1.05	C5H8O3	116.115	Organic Acid And Its Derivatives	"759-05-7"	12660	15860	16050	15770	17740	12840	0.961597	-0.0564964	0.782084	0.444444	0.287061
Com_349_neg	Citramalate	2.04	C5H8O5	148	Organic Acid And Its Derivatives	"2306-22-1"	7624000	8723000	6013000	7396000	5270000	7317000	1.11895	0.162147	0.508988	0.777778	0.738733
Com_373_neg	D-Xylonic acid	0.9	C5H10O6	166.048	Organic Acid And Its Derivatives	"526-91-0"	6391000	7363000	5684000	5706000	5212000	5918000	1.15455	0.20733	0.195914	0.777778	1.27375
Com_382_neg	Lactic acid	1.48	C3H6O3	90.078	Organic Acid And Its Derivatives	"50-21-5"	211500	161200	83420	51860	76380	140700	1.69599	0.762129	0.246978	0.888889	1.09701
Com_390_neg	D-Galactonic acid	0.92	C6H12O7	196.155	Organic Acid And Its Derivatives	"13382-27-9"	1534000	2846000	667100	1198000	1552000	1458000	1.19941	0.26232	0.960198	0.555556	0.292733
Com_409_neg	3-Hydroxypropanoic acid	1.21	C3H6O3	90.032	Organic Acid And Its Derivatives	"503-66-2"	9590	30680	23350	24180	22040	19050	0.97472	-0.0369397	0.748656	0.555556	0.409167
Com_414_neg	5-Acetylsalicylic acid	7.52	C9H8O4	180.16	Organic Acid And Its Derivatives	"13110-96-8"	115700	293300	184000	255100	283500	192700	0.810885	-0.302431	0.433693	0.666667	0.847582
Com_426_neg	Sebacic acid	8.111	C10H18O4	202.248	Organic Acid And Its Derivatives	"111-20-6"	299100	211000	452100	205500	193000	240100	1.50673	0.591424	0.23383	0.888889	1.2529
Com_431_neg	2-Methylpentanedioic acid	5.012	C6H10O4	146.14	Organic Acid And Its Derivatives	"617-62-9"	35140	43440	26830	50850	51050	93770	0.538713	-0.892411	0.0819228	1	1.52021
Com_44_neg	Ureidoisobutyric acid	0.86	C5H10N2O3	146.069	Organic Acid And Its Derivatives	"2905-86-4"	739	4894	2210	3382	4118	8259	0.497684	-1.0067	0.244217	0.777778	1.17411
Com_452_pos	Maleic acid	0.96	C4H4O4	116.011	Organic Acid And Its Derivatives	"110-16-7"	507900	1002000	500500	472100	465000	758000	1.18601	0.246112	0.641375	0.777778	0.559333
Com_460_pos	R-Aminobutyrate	0.91	C4H9NO2	103.12	Organic Acid And Its Derivatives	"3775-73-3"	898500	550400	700500	879700	1052000	1122000	0.703867	-0.506624	0.105321	0.888889	1.48077
Com_475_pos	3-[(Carboxycarbonyl)amino]-L-alanine	0.84	C5H8N2O5	176.129	Organic Acid And Its Derivatives	"5302-45-4"	39200	44170	22140	31570	32420	27780	1.14972	0.201285	0.689455	0.666667	0.491177
Com_540_pos	N8-Acetylspermidine	1.06	C9H23Cl2N3O	260.204	Organic Acid And Its Derivatives	"34450-15-2"	70490	116000	47010	85590	41500	73400	1.16465	0.219892	0.724603	0.444444	0.52932
Com_576_pos	Triethyl citrate	9.15	C12H20O7	276.28	Organic Acid And Its Derivatives	"77-93-0"	38030	56670	7994	29060	14190	37160	1.27713	0.352905	0.956907	0.666667	0.340511
Com_666_pos	Sodium Houttuyfonate	10.93	C14H27NaO5S	330.42	Organic Acid And Its Derivatives	"1847-58-1"	1921000	2240000	2032000	2141000	1955000	2229000	0.97913	-0.030427	0.734278	0.555556	0.502863
Com_671_pos	Allicin	7.57	C6H10OS2	162.27	Organic Acid And Its Derivatives	"539-86-6"	36840	27950	13510	33150	18570	20530	1.08374	0.116015	0.932223	0.555556	0.244947
Com_697_pos	2-Aminoethylphosphonate	6.47	C2H8NO3P	125.064	Organic Acid And Its Derivatives	"2041-14-7"	12690	49420	7982	26750	22150	30900	0.878346	-0.187139	0.513773	0.666667	0.81101
Com_727_pos	D(-)-2-Aminobutyric acid	0.947	C4H9NO2	103.12	Organic Acid And Its Derivatives	"2623-91-8"	2080000	2040000	1767000	1787000	1732000	1927000	1.08098	0.112336	0.287921	0.777778	1.05363
Com_731_pos	N-(2-Hydroxyethyl)iminodiacetic acid	1.02	C6H11NO5	177.155	Organic Acid And Its Derivatives	"93-62-9"	15730000	27650000	17890000	9824000	6650000	16690000	1.84749	0.885563	0.119515	0.888889	1.41203
Com_737_pos	2,6-Diaminooimelic Acid	0.94	C7H14N2O4	190.197	Organic Acid And Its Derivatives	"583-93-7"	3761	11400	5814	6767	20060	1834	0.731831	-0.450418	0.99959	0.555556	0.00519788
Com_741_pos	Urea	0.93	CH4N2O	60.055	Organic Acid And Its Derivatives	"57-13-6"	31510	11490	81160	17770	19050	27210	1.93909	0.955381	0.567413	0.666667	0.710358
Com_743_pos	Coumalic acid	0.72	C6H4O4	140.094	Organic Acid And Its Derivatives	"500-05-0"	1198000	1676000	1216000	1107000	1071000	1264000	1.18826	0.248854	0.275649	0.777778	1.11915
Com_74_neg	3-Hydroxybutyrate	1.13	C4H8O3	104.104	Organic Acid And Its Derivatives	"300-85-6"	430200	437200	634600	330100	313200	337000	1.53218	0.61559	0.0798337	1	1.66664
Com_782_pos	Sinapoyl quinic acid	13.55			Organic Acid And Its Derivatives		10920	15270	13010	13700	14920	11560	0.97561	-0.0356239	0.828192	0.555556	0.273946
Com_803_pos	alpha-Keto-gamma-(methylthio)butyric acid	13.57	C5H8O3S	148.18	Organic Acid And Its Derivatives	"583-92-6"	313200	647600	372400	262400	480700	600300	0.992407	-0.0109957	0.998141	0.444444	0.124861
Com_826_pos	Hippuric Acid	6.2	C9H9NO3	179.173	Organic Acid And Its Derivatives	"495-69-2"	8591	3824	14760	2577	4961	4775	2.20702	1.1421	0.217061	0.777778	1.2539
Com_854_pos	Arabidopyl ketoadipic acid	15.19	C15H14O9	338.27	Organic Acid And Its Derivatives		37640	58600	15460	21800	19990	30710	1.54069	0.623576	0.516522	0.666667	0.74085
Com_875_pos	Palmitoylethanolamide	14.41	C18H37NO2	299.492	Organic Acid And Its Derivatives	"544-31-0"	25080	20540	20880	17910	20300	37740	0.875576	-0.191696	0.762806	0.666667	0.327559
Com_91_neg	Isocitrate	1.49	C6H8O7	192.124	Organic Acid And Its Derivatives	"320-77-4"	14870000	37070000	19870000	19720000	9081000	15360000	1.6261	0.701412	0.264083	0.777778	1.10142
Com_954_pos	trans-Citridic acid	10.95	C6H6O6	174.016	Organic Acid And Its Derivatives	"4023-65-8"	1245000	1204000	1314000	1207000	1294000	1393000	0.966359	-0.0493696	0.539499	0.666667	0.658728
Com_978_pos	D-Myo-inositol 4-monophosohate	0.92	C6H13O9P	260.136	Organic Acid And Its Derivatives	"46495-39-0"	93100	164200	134300	123400	219900	134300	0.819933	-0.286422	0.478893	0.388889	0.711769
Com_1039_pos	Sec-O-Glucosylhamaudol	8.108	C21H26O10	438.425	Organoheterocyclic compounds	"80681-44-3"	575800	341700	380300	281900	339200	450900	1.21063	0.275763	0.431453	0.777778	0.808677
Com_241_neg	3-Furoic acid	5.567	C5H4O3	112.08	Organoheterocyclic compounds	"488-93-7"	9881	29360	29610	21150	18410	17940	1.19741	0.259916	0.868113	0.666667	0.221289
Com_292_neg	sesamolin	5.64	C20H18O7	370.105	Organoheterocyclic compounds	"526-07-8"	941	2793	1313	2149	1150	1900	0.970764	-0.0428081	0.800383	0.555556	0.477452
Com_30_neg	Allantoin	0.94	C4H6N4O3	158.115	Organoheterocyclic compounds	"97-59-6"	296300	83700	465100	283800	85070	153600	1.61751	0.693774	0.579023	0.666667	0.603979
Com_398_neg	Coixol	7.3	C8H7NO3	165.146	Organoheterocyclic compounds	"532-91-2"	10430	19630	2833	14180	6250	12630	0.994949	-0.00730613	0.750676	0.555556	0.513396
Com_490_pos	Benzoyleneurea	11.68	C8H6N2O2	162.15	Organoheterocyclic compounds	"86-96-4"	1264000	1363000	1305000	1251000	1261000	1357000	1.01628	0.0233026	0.65527	0.777778	0.491432
Com_526_pos	2-Pyrrolidinone	2.369	C4H7NO	85.1	Organoheterocyclic compounds	"616-45-5"	15850	19480	6755	15750	8662	11570	1.16961	0.226031	0.816444	0.666667	0.418431
Com_528_pos	Lipoamide	4.89	C8H15NOS2	205.341	Organoheterocyclic compounds	"940-69-2"	2388	18390	3129	4562	9275	2973	1.42219	0.508113	0.969995	0.555556	0.231482
Com_562_pos	1-Deoxynojirimycin	0.73	C6H13NO4	163.173	Organoheterocyclic compounds	"19130-96-2"	64350	107100	86670	109800	78730	87530	0.935014	-0.0969399	0.682992	0.666667	0.540876
Com_577_pos	Bis(2-methyl-3-furyl)disulphide	11.57	C10H10O2S2	226.32	Organoheterocyclic compounds	"28588-75-2"	11490	4629	4693	3222	3672	1525	2.47203	1.30569	0.0982311	1	1.44231
Com_610_pos	Maltol	5.43	C6H6O3	126.11	Organoheterocyclic compounds	"118-71-8"	825700	858300	424900	945800	468500	946200	0.893412	-0.162602	0.752801	0.777778	0.468709
Com_640_pos	10-Formyl-THF	4.83	C20H23N7O7	473.439	Organoheterocyclic compounds	"2800-34-2"	349900	754000	243200	484800	481900	563000	0.88063	-0.183392	0.548839	0.666667	0.753565
Com_650_pos	Butylphthalide	1.15	C12H14O2	190.238	Organoheterocyclic compounds	"6066-49-5"	43580	38390	28190	36200	32660	32590	1.08586	0.118832	0.659229	0.666667	0.503148
Com_659_pos	4-Methyl-5-thiazoleethanol	3.95	C6H9NOS	143.1	Organoheterocyclic compounds	"137-00-8"	1361	5251	1326	1314	3281	1446	1.31402	0.393988	0.810662	0.444444	0.303753
Com_668_pos	Xanthopterin Hydrate	7.57	C6H7N5O3	197.15	Organoheterocyclic compounds	"5979-01-1"	11410	11420	23600	10700	27950	6274	1.03352	0.0475709	0.762608	0.666667	0.421178
Com_689_pos	Biliverdin	10.32	C33H34N4O6	582.646	Organoheterocyclic compounds	"114-25-0"	189	1116	192	1475	345	1108	0.51127	-0.967841	0.304647	0.777778	1.07947
Com_836_pos	Scopine	0.87	C8H13NO2	155.19	Organoheterocyclic compounds	"498-45-3"	413700	67250	423400	475400	316400	448800	0.728962	-0.456085	0.441757	0.777778	0.860735
Com_850_pos	Imidazole-4-acetate	0.96	C5H6N2O2	126.1	Organoheterocyclic compounds	"645-65-8"	745500	825800	590600	459700	361600	552700	1.57344	0.653918	0.046294	1	1.61365
Com_86_neg	4-Hydroxyquinazoline	5.54	C8H6N2O	146.146	Organoheterocyclic compounds	"491-36-1"	6363	10750	4834	4906	2351	5966	1.65976	0.730974	0.230388	0.777778	1.16049
Com_884_pos	Rotenone	11.91	C23H22O6	394.42	Organoheterocyclic compounds	"83-79-4"	290700	516400	90510	97900	81390	181000	2.49135	1.31693	0.282922	0.777778	1.09834
Com_890_pos	2-Ethyl-3-hydroxy-4H-pyran-4-one	1.15	C7H8O3	140.14	Organoheterocyclic compounds	"4940-11-8"	191100	245200	210600	162100	147100	172700	1.34239	0.424809	0.0355199	1	1.68511
Com_958_pos	Alantolactone	12.565	C15H20O2	232.32	Organoheterocyclic compounds	"546-43-0"	8478	43780	7620	13500	7070	21950	1.40823	0.493884	0.887568	0.444444	0.409705
Com_984_pos	Rhodomyrtone	11.33	C26H34O6	442.54	Organoheterocyclic compounds		1690000	1930000	2094000	2089000	2213000	2736000	0.811878	-0.300664	0.122147	0.888889	1.38123
Com_35_neg	Polyphyllin Vii	1	C51H84O22	1049.2	Saponin	"68124-04-9"	7050	10560	3292	7441	2384	5100	1.40047	0.48591	0.525621	0.666667	0.721209
Com_1009_pos	1-Linoleoyl-Rac-Glycerol	12.05	C21H38O4	354.524	Fatty Acyls	"2277-28-3"	17500	16850	4616	3741	10910	7503	1.75887	0.814649	0.413264	0.777778	0.819668
Com_101_neg	13-HpOTrE(r)	10.93	C18H30O4	310	Fatty Acyls	"121107-97-9"	5021	20430	21410	17340	23070	25540	0.710553	-0.492985	0.395121	0.777778	0.913412
Com_1028_pos	Alpha-Linolenic acid	12.64	C18H30O2	278.435	Fatty Acyls	"463-40-1"	430400	484000	189400	304700	184600	438600	1.18957	0.250438	0.707331	0.666667	0.479022
Com_1050_pos	Maltitol	0.914	C12H24O11	344.31	Fatty Acyls	"585-88-6"	36610	79150	33750	13370	36990	43980	1.5848	0.6643	0.342554	0.444444	0.935807
Com_108_neg	Gamma-Linolenic Acid	14.62	C18H30O2	278.43	Fatty Acyls	"506-26-3"	15620	18490	6514	9981	11050	12730	1.20328	0.266975	0.793789	0.666667	0.373932
Com_135_neg	Capric acid	2.16	C10H20O2	172.265	Fatty Acyls	"334-48-5"	503000	320200	428500	277300	260500	492400	1.21501	0.280964	0.4205	0.777778	0.825932
Com_13_neg	9-Hotre	12.07	C18H30O3	294.429	Fatty Acyls	"89886-42-0"	38560	46940	33710	27280	19840	36030	1.43367	0.519717	0.145725	0.888889	1.36506
Com_152_neg	Citraconic acid	1.56	C5H6O4	130.099	Fatty Acyls	"498-23-7"	298500	598500	412400	555800	457400	368600	0.947605	-0.0776429	0.752307	0.555556	0.441244
Com_168_neg	13-HOTrE	12.07	C18H30O3	294.2	Fatty Acyls	"87984-82-5"	50460	70380	44670	42220	24680	45730	1.4695	0.555327	0.173581	0.888889	1.28327
Com_182_neg	Tiglic acid	18.476	C5H8O2	100.12	Fatty Acyls	"80-59-1"	444200	455500	434100	457200	478800	428700	0.977358	-0.0330415	0.576463	0.666667	0.591181
Com_222_neg	Methyl myristate	8.04	C15H30O2	242.397	Fatty Acyls	"124-10-7"	24830	11270	17680	21490	19680	15230	0.953546	-0.0686254	0.750892	0.555556	0.413695
Com_242_neg	Hexadecanedioic acid	11.908	C16H30O4	286.41	Fatty Acyls	"505-54-4"	35620	43490	39020	41050	36580	42950	0.979682	-0.0296152	0.787853	0.555556	0.444504
Com_250_neg	14-Methylhexadecanoic Acid	6.87	C17H34O2	270.451	Fatty Acyls	"5918-29-6"	12810	16060	16880	13010	10940	12960	1.2395	0.30976	0.118201	0.777778	1.40411
Com_251_neg	9,10-EODE	1.69	C18H32O3	296	Fatty Acyls		105900	67030	91670	81060	83630	91360	1.03339	0.0473875	0.915673	0.666667	0.336867
Com_261_neg	2-Hydroxy-2-methylbutanoic acid	4.61	C5H10O3	118.13	Fatty Acyls	"3739-30-8"	319	4653	3070	1346	3800	1281	1.25128	0.323409	0.902931	0.555556	0.152183
Com_276_neg	9-KODE	12.07	C18H30O3	294.2	Fatty Acyls	"54232-59-6"	53570	66030	47280	38140	27180	47530	1.47878	0.564405	0.113218	0.888889	1.43943
Com_27_neg	Palmitaldehyde	10.22	C16H32O	240.425	Fatty Acyls	"629-80-1"	405000	373300	399700	397900	387600	427300	0.971306	-0.0420021	0.496132	0.444444	0.694537
Com_283_neg	Manninotriose	0.9	C18H32O16	504.437	Fatty Acyls	"13382-86-0"	13990	5832	4863	10420	2002	4908	1.42441	0.510363	0.483443	0.666667	0.719099
Com_290_neg	Methylenesuccinic acid	4.25	C5H6O4	130.099	Fatty Acyls	"97-65-4"	838700	2442000	519900	662600	478200	473300	2.35462	1.2355	0.287178	0.888889	1.14636
Com_328_neg	5Z,8Z,11Z,14Z-Eicosatetraenoic acid	7.28	C20H24D8O2	312.516	Fatty Acyls	"69254-37-1"	721700	893500	790300	437900	650000	426500	1.58842	0.66759	0.0547166	1	1.66177
Com_338_neg	Linolelaidic Acid (C18:2N6T)	15.16	C18H32O2	280.445	Fatty Acyls	"506-21-8"	143500	169900	78800	77390	80820	107200	1.47771	0.563367	0.269728	0.777778	1.12251
Com_351_neg	12,13-EODE	12.67	C18H32O3	296	Fatty Acyls		59490	52430	31750	46550	30860	66870	0.995772	-0.00611249	0.974191	0.555556	0.23315
Com_352_neg	13-HPODE	11.45	C18H32O4	312.1	Fatty Acyls	"33964-75-9"	174800	118800	120200	108900	92090	122900	1.27759	0.35343	0.207256	0.777778	1.19932
Com_355_neg	DL-Panthenol	4.647	C9H19NO4	205.25	Fatty Acyls	"16485-10-2"	26080	3673	8388	22180	13360	15820	0.742621	-0.429303	0.411249	0.666667	0.884267
Com_36_neg	Trans,Trans-Muconic Acid	0.99	C6H6O4	142.109	Fatty Acyls	"3588-17-8"	2139	2598	9457	6746	4273	3104	1.00503	0.00723463	0.755456	0.666667	0.352258
Com_389_neg	Erucic acid	2.37	C22H42O2	338.568	Fatty Acyls	"112-86-7"	85180	133500	69070	158500	41600	84350	1.0116	0.0166408	0.807722	0.555556	0.429012
Com_445_pos	Tianshic acid	0.97	C18H37NO5	347.49	Fatty Acyls		88840	165000	76640	72610	76440	79960	1.44308	0.529152	0.317728	0.888889	1.09743
Com_548_pos	9,17-Octadecadiene-12,14-diyne-1,11,16-triol	13.78	C18H26O3	290.397	Fatty Acyls	"211238-60-7"	5616	5275	5702	4215	3649	12490	0.815221	-0.294738	0.922257	0.666667	0.116946
Com_564_pos	delta-Tridecalactone	9.2	C13H24O2	212.3	Fatty Acyls	"7370-92-5"	24280	17180	20180	22770	19160	16020	1.06368	0.0890582	0.685861	0.666667	0.442396
Com_58_neg	ethylmalonate	1.82	C5H8O4	132.042	Fatty Acyls	"601-75-2"	14250	11770	4376	8192	9566	6925	1.23145	0.300364	0.812202	0.666667	0.293644
Com_642_pos	14,15-Dehydrocrepenynic acid	12.15	C18H28O2	276.414	Fatty Acyls	"4154-44-3"	380100	589300	319300	399600	336900	640300	0.936011	-0.0954025	0.825765	0.666667	0.398745
Com_644_pos	16-Hydroxy-hexadecanoic acid	8.57	C32H62O5	526.832	Fatty Acyls	"871333-53-8"	57510	38950	35360	24840	33800	39630	1.34141	0.423746	0.226501	0.777778	1.14693
Com_700_pos	2-Amino-1,3,4-tetradecanetriol	1.18	C14H31NO3	261.4	Fatty Acyls		139100	168200	175100	152000	113600	159700	1.13426	0.181749	0.368011	0.777778	0.906622
Com_707_pos	Punicic acid	12.65	C18H30O2	278.3	Fatty Acyls	"544-72-9"	172100	164500	89480	130500	60160	162200	1.2075	0.272028	0.570248	0.777778	0.629843
Com_745_pos	Octadecadien-6-ynoic acid	12.1	C18H28O2	276.2	Fatty Acyls		338100	499600	290800	338700	251300	507200	1.02853	0.0405799	0.876776	0.555556	0.355437
Com_757_pos	Daminozide	2.44	C6H12N2O3	160.17	Fatty Acyls	"1596-84-5"	9905	131400	16750	51320	55230	6426	1.39901	0.48441	0.957591	0.444444	0.224194
Com_769_pos	1-Hexadecanol	5.25	C16H34O	242.441	Fatty Acyls	"36653-82-4"	28050	25660	34400	9401	6616	21310	2.36049	1.23909	0.0985675	1	1.57921
Com_770_pos	1-Monopalmitin	11.26	C19H38O4	330.503	Fatty Acyls	"19670-51-0"	335000	277700	300400	300500	316700	343600	0.950354	-0.0734633	0.481864	0.777778	0.734994
Com_781_pos	Sorbic acid	6.72	C6H8O2	112.127	Fatty Acyls	"110-44-1"	208600	389900	136700	195600	183300	303600	1.07722	0.107308	0.984869	0.555556	0.344199
Com_789_pos	Octadeca-11E,13E,15Z-trienoic acid	13.5	C18H30O2	278.2	Fatty Acyls	"25575-00-2"	748100	2037000	1409000	1024000	910300	4452000	0.656734	-0.606619	0.73243	0.444444	0.400896
Com_7_neg	3-Methyladipic acid	5.747	C7H12O4	160.17	Fatty Acyls	"3058-01-3"	38550	51660	35700	26980	33680	41100	1.23732	0.307222	0.265338	0.777778	1.06801
Com_822_pos	6-Aminocaproic acid	2.07	C6H13NO2	131.095	Fatty Acyls	"60-32-2"	169700	620400	154800	224800	240800	149800	1.53542	0.618637	0.663058	0.444444	0.549301
Com_832_pos	Eicosapentaenoic Acid	13.92	C20H30O2	302.451	Fatty Acyls	"10417-94-4"	29540	57490	20310	22730	17400	32430	1.47933	0.564941	0.415104	0.666667	0.878238
Com_837_pos	Linoleic acid	14.46	C18H32O2	280.445	Fatty Acyls	"60-33-3"	343800	379200	227900	145600	337800	420300	1.05223	0.0734497	0.759168	0.555556	0.325369
Com_859_pos	Diethyl glutarate	0.67	C9H16O4	188.105	Fatty Acyls	"818-38-2"	435800	621800	436800	518800	509300	508600	0.972473	-0.0402692	0.754571	0.666667	0.509736
Com_861_pos	Methyl linolenate	16.057	C19H32O2	292.46	Fatty Acyls	"301-00-8"	1065000	1092000	1047000	973400	1032000	921600	1.09464	0.130451	0.0936161	1	1.55653
Com_862_pos	Methyl linoleate	13.221	C19H34O2	294.47	Fatty Acyls	"112-63-0"	87700	327000	23610	70630	88220	80350	1.8324	0.873734	0.906811	0.555556	0.34231
Com_914_pos	Docosanoic acid	1.08	C22H44O2	340.584	Fatty Acyls	"112-85-6"	70060	50020	64870	49260	44060	51560	1.27657	0.352277	0.132021	0.888889	1.43652
Com_944_pos	Oleamide	15.12	C18H35NO	281.477	Fatty Acyls	"301-02-0"	21800000	20140000	15970000	9109000	22230000	22910000	1.06749	0.094216	0.700022	0.666667	0.434828
Com_955_pos	L-Palmitoylcarnitine	5.46	C23H45NO4	399.335	Fatty Acyls	"2364-67-2"	31580	34560	36180	18050	18140	3479	2.57934	1.367	0.163828	1	1.43361
Com_983_pos	Roseoside	1.09	C19H30O8	386.437	Fatty Acyls	"54835-70-0"	38240	23360	19100	15720	15650	18230	1.62702	0.702229	0.157114	1	1.41764
Com_98_neg	Myristoleic acid (C14:1)	8.46	C14H26O2	226	Fatty Acyls	"544-64-9"	39240	30010	14950	21070	20010	15300	1.49344	0.578637	0.36686	0.666667	0.945919
Com_990_pos	Methyl oleate	1.06	C19H36O2	296.488	Fatty Acyls	"112-62-9"	29600	33220	31910	47440	54190	53160	0.61199	-0.708419	0.000949965	1	1.91292
Com_993_pos	Methyl arachidonate	14.38	C21H34O2	318.493	Fatty Acyls	"2566-89-4"	220600	197200	167200	142700	138000	288800	1.02722	0.0387408	0.772295	0.666667	0.318239
Com_995_pos	2-Methoxyhexadecanoate	0.97	C17H34O2	270.451	Fatty Acyls	"112-39-0"	551500	1223000	551700	343500	345200	630400	1.76348	0.818421	0.188778	0.777778	1.237
Com_996_pos	Methyl heptadecanoate	15.09	C18H36O2	284.477	Fatty Acyls	"1731-92-6"	4223	5519	2223	2108	5104	5299	0.956358	-0.0643767	0.940965	0.444444	0.115401
Com_1023_pos	1-Aminocyclopropanecarboxylic acid	0.894	C4H7NO2	101.1	Phytohormones	"22059-21-8"	264600	336300	294500	277500	295500	374300	0.945213	-0.0812891	0.670914	0.666667	0.477185
Com_1044_pos	DHZROG	1.01	C21H33N5O10	515.514	Phytohormones	"62512-95-2"	40200	83070	58010	56210	30310	39440	1.43919	0.525254	0.271017	0.888889	1.08153
Com_144_neg	Jasmonic acid	8.98	C12H18O3	210.27	Phytohormones	"3572-66-5"	550500	729300	215400	11640	9815	14470	41.62	5.37921	0.00629218	1	1.91293
Com_166_neg	Zeatin riboside,trans-isomer	1.16	C15H21N5O5	351.358	Phytohormones	"28542-78-1"	6492	6547	4208	5953	7666	8014	0.797254	-0.326888	0.251829	0.777778	1.12165
Com_229_neg	Salicylic acid O-glucoside	4.14	C13H16O8	300.1	Phytohormones	"10366-91-3"	756600	1334000	616800	393800	474800	464900	2.0303	1.02169	0.0964786	1	1.5857
Com_263_neg	GA7-1	9.22			Phytohormones		4728000	3405000	3308000	3510000	3035000	4526000	1.03342	0.0474276	0.849333	0.444444	0.197251
Com_271_neg	12OHJA-Ile-1	7.8			Phytohormones		10420	15540	8628	834	1074	1673	9.65875	3.27184	0.00115801	1	1.90449
Com_308_neg	Salicylic acid	7.67	C7H6O3	138.12	Phytohormones	"69-72-7"	18440	56780	17680	22240	61480	72720	0.593838	-0.751859	0.351642	0.888889	0.929155
Com_341_neg	Abscisic Acid	8.13	C15H20O4	264.32	Phytohormones	"21293-29-8"	15140	23830	23920	12740	10310	6140	2.1545	1.10736	0.0466408	1	1.62494
Com_407_neg	N-[(-)-Jasmonoyl]-(L)-Isoleucine	9.96	C18H29NO4	323.401	Phytohormones		46840	82740	31930	2328	3219	1162	24.0736	4.58938	0.0014969	1	1.8951
Com_510_pos	Trans-Zeatin	4.588	C10H13N5O	219.24	Phytohormones	"1637-39-4"	4516	4686	5310	2781	4133	5386	1.17984	0.238588	0.411115	0.666667	0.892211
Com_550_pos	Indole-3-acetic acid	7.567	C10H9NO2	175.18	Phytohormones	"87-51-4"	6322	9969	5765	8857	13810	2128	0.889534	-0.168878	0.865313	0.555556	0.18404
Com_732_pos	Methyl jasmonate	6.21	C13H20O3	224.296	Phytohormones	"39924-52-2"	23400	46100	10780	26250	9504	20980	1.41502	0.500827	0.638551	0.666667	0.607464
Com_738_pos	iP9G	1	C16H23N5O5	365.384	Phytohormones	"83087-94-9"	2441000	3413000	1830000	1614000	1457000	2001000	1.51498	0.599303	0.148849	0.888889	1.37158
Com_746_pos	iP7G	1		365.2	Phytohormones		6217000	15330000	5958000	6986000	5958000	6180000	1.43825	0.52431	0.482923	0.611111	0.825227
Com_749_pos	trans-zeatin 9-O-glucoside	4.49	C16H23N5O6	381.1	Phytohormones		2222	6127	7716	4256	3883	4851	1.23672	0.30652	0.836849	0.666667	0.234794
Com_864_pos	IAA-Asp	6.78	C14H14N2O5	290.271	Phytohormones		39240	137600	26280	26810	11990	22520	3.31246	1.7279	0.174941	0.888889	1.32645
Com_865_pos	IAA-Glu	0.72	C15H16N2O5	304.298	Phytohormones		176700	223600	147800	210500	187200	170300	0.964965	-0.0514518	0.753532	0.555556	0.493044
Com_87_neg	GIBBERELLIN A9	8.82	C19H24O4	316.168	Phytohormones	"427-77-0"	3735	5457	5424	6387	15490	12660	0.423198	-1.24059	0.0763315	1	1.57832
Com_926_pos	IBA	1	C12H13NO2	203.24	Phytohormones	"133-32-4"	295100	532700	229000	244500	187700	304900	1.43373	0.51977	0.348894	0.666667	0.986461
